# Supplementary material for: Clinicopathological features and prognostic value of SOX11 in childhood acute lymphoblastic leukemia
Source: Sci Rep. 2020 Feb 6;10:2043. doi: 10.1038/s41598-020-58970-z (PMC7005266; doi:10.1038/s41598-020-58970-z)
Supplement: Supplementary file 2 — Dataset 1. [file 41598_2020_58970_MOESM2_ESM.xlsx]

## Sheet: REH GOrilla
Gorilla results of DEGS in REH cell line after SOX11 knockdown. Gene list given to GOrilla analyses created with cut offs: adjusted p-value <0.05 and log FC >0.5 or < -0.5
GO Term	Description	P-value	FDR q-value	Enrichment	N	B	n	b	Genes (intersection)
GO:0050900	leukocyte migration	2.45e-05	0.0649	8.05578	10316	108	83	7	[COL1A1 - collagen, type i, alpha 1, GYPC - glycophorin c (gerbich blood group), CEACAM1 - carcinoembryonic antigen-related cell adhesion molecule 1 (biliary glycoprotein), ITGB2 - integrin, beta 2 (complement component 3 receptor 3 and 4 subunit), CD84 - cd84 molecule, SELL - selectin l, PDE4B - phosphodiesterase 4b, camp-specific]
GO:0099173	postsynapse organization	3.66e-05	0.0693	20.7149	10316	24	83	4	[SPTBN2 - spectrin, beta, non-erythrocytic 2, ADAM10 - adam metallopeptidase domain 10, SHANK3 - sh3 and multiple ankyrin repeat domains 3, EPHB3 - eph receptor b3]
GO:0051241	negative regulation of multicellular organismal process	3.27e-05	0.0722	3.34111	10316	558	83	15	[TIE1 - tyrosine kinase with immunoglobulin-like and egf-like domains 1, SEMA3D - sema domain, immunoglobulin domain (ig), short basic domain, secreted, (semaphorin) 3d, CEACAM1 - carcinoembryonic antigen-related cell adhesion molecule 1 (biliary glycoprotein), SOX11 - sry (sex determining region y)-box 11, TRIB1 - tribbles homolog 1 (drosophila), GPR18 - g protein-coupled receptor 18, GPR161 - g…
GO:0048870	cell motility	2.31e-05	0.0766	3.91225	10316	413	83	13	[SEMA3D - sema domain, immunoglobulin domain (ig), short basic domain, secreted, (semaphorin) 3d, CEACAM1 - carcinoembryonic antigen-related cell adhesion molecule 1 (biliary glycoprotein), FGFR4 - fibroblast growth factor receptor 4, EPHB3 - eph receptor b3, CD84 - cd84 molecule, NEDD9 - neural precursor cell expressed, developmentally down-regulated 9, COL1A1 - collagen, type i, alpha 1, GYPC -…
GO:0032879	regulation of localization	6.21e-05	0.0822	2.229	10316	1394	83	25	[TIE1 - tyrosine kinase with immunoglobulin-like and egf-like domains 1, TRIB1 - tribbles homolog 1 (drosophila), NEDD9 - neural precursor cell expressed, developmentally down-regulated 9, COL1A1 - collagen, type i, alpha 1, ADAM10 - adam metallopeptidase domain 10, SNAI1 - snail family zinc finger 1, SHANK3 - sh3 and multiple ankyrin repeat domains 3, HOMER3 - homer homolog 3 (drosophila), TLR4 …
GO:0040011	locomotion	6.18e-05	0.091	3.55894	10316	454	83	13	[SEMA3D - sema domain, immunoglobulin domain (ig), short basic domain, secreted, (semaphorin) 3d, CEACAM1 - carcinoembryonic antigen-related cell adhesion molecule 1 (biliary glycoprotein), FGFR4 - fibroblast growth factor receptor 4, EPHB3 - eph receptor b3, CD84 - cd84 molecule, NEDD9 - neural precursor cell expressed, developmentally down-regulated 9, COL1A1 - collagen, type i, alpha 1, GYPC -…
GO:0051239	regulation of multicellular organismal process	2.1e-05	0.0929	2.26285	10316	1483	83	27	[TIE1 - tyrosine kinase with immunoglobulin-like and egf-like domains 1, TRIB1 - tribbles homolog 1 (drosophila), DDX60 - dead (asp-glu-ala-asp) box polypeptide 60, ENC1 - ectodermal-neural cortex 1 (with btb domain), GPR161 - g protein-coupled receptor 161, COL1A1 - collagen, type i, alpha 1, ADAM10 - adam metallopeptidase domain 10, FRZB - frizzled-related protein, SNAI1 - snail family zinc fin…
GO:0070372	regulation of ERK1 and ERK2 cascade	1.5e-05	0.0991	7.15333	10316	139	83	8	[TIE1 - tyrosine kinase with immunoglobulin-like and egf-like domains 1, TBC1D10C - tbc1 domain family, member 10c, FGFR4 - fibroblast growth factor receptor 4, CEACAM1 - carcinoembryonic antigen-related cell adhesion molecule 1 (biliary glycoprotein), TLR4 - toll-like receptor 4, EPHB3 - eph receptor b3, ABCA7 - atp-binding cassette, sub-family a (abc1), member 7, GLIPR2 - gli pathogenesis-relat…
GO:0048583	regulation of response to stimulus	6.1e-05	0.101	1.88065	10316	2247	83	34	[TIE1 - tyrosine kinase with immunoglobulin-like and egf-like domains 1, TBC1D10C - tbc1 domain family, member 10c, FGFR4 - fibroblast growth factor receptor 4, TRIB1 - tribbles homolog 1 (drosophila), DDX60 - dead (asp-glu-ala-asp) box polypeptide 60, GPR161 - g protein-coupled receptor 161, COL1A1 - collagen, type i, alpha 1, ADAM10 - adam metallopeptidase domain 10, FRZB - frizzled-related pro…
GO:0030334	regulation of cell migration	0.000106	0.101	3.61131	10316	413	83	12	[COL1A1 - collagen, type i, alpha 1, TIE1 - tyrosine kinase with immunoglobulin-like and egf-like domains 1, ADAM10 - adam metallopeptidase domain 10, CTSH - cathepsin h, CEACAM1 - carcinoembryonic antigen-related cell adhesion molecule 1 (biliary glycoprotein), SEMA3D - sema domain, immunoglobulin domain (ig), short basic domain, secreted, (semaphorin) 3d, SNAI1 - snail family zinc finger 1, GCS…
GO:2000026	regulation of multicellular organismal development	0.000115	0.102	2.45388	10316	1013	83	20	[TIE1 - tyrosine kinase with immunoglobulin-like and egf-like domains 1, CTSH - cathepsin h, CEACAM1 - carcinoembryonic antigen-related cell adhesion molecule 1 (biliary glycoprotein), SEMA3D - sema domain, immunoglobulin domain (ig), short basic domain, secreted, (semaphorin) 3d, SOX11 - sry (sex determining region y)-box 11, TRIB1 - tribbles homolog 1 (drosophila), EPHB3 - eph receptor b3, ENC1…
GO:0051270	regulation of cellular component movement	0.000102	0.104	3.38734	10316	477	83	13	[TIE1 - tyrosine kinase with immunoglobulin-like and egf-like domains 1, CTSH - cathepsin h, SEMA3D - sema domain, immunoglobulin domain (ig), short basic domain, secreted, (semaphorin) 3d, CEACAM1 - carcinoembryonic antigen-related cell adhesion molecule 1 (biliary glycoprotein), TRIB1 - tribbles homolog 1 (drosophila), GPR18 - g protein-coupled receptor 18, NEDD9 - neural precursor cell express…
GO:0070374	positive regulation of ERK1 and ERK2 cascade	8.73e-05	0.105	8.19489	10316	91	83	6	[TIE1 - tyrosine kinase with immunoglobulin-like and egf-like domains 1, FGFR4 - fibroblast growth factor receptor 4, TLR4 - toll-like receptor 4, EPHB3 - eph receptor b3, ABCA7 - atp-binding cassette, sub-family a (abc1), member 7, GLIPR2 - gli pathogenesis-related 2]
GO:0002682	regulation of immune system process	9.96e-05	0.11	2.7656	10316	764	83	17	[CTSH - cathepsin h, TBC1D10C - tbc1 domain family, member 10c, CEACAM1 - carcinoembryonic antigen-related cell adhesion molecule 1 (biliary glycoprotein), SOX11 - sry (sex determining region y)-box 11, TRIB1 - tribbles homolog 1 (drosophila), DDX60 - dead (asp-glu-ala-asp) box polypeptide 60, GPR18 - g protein-coupled receptor 18, CD84 - cd84 molecule, COL1A1 - collagen, type i, alpha 1, ADAM10 …
GO:0016477	cell migration	8.51e-06	0.113	4.29723	10316	376	83	13	[CEACAM1 - carcinoembryonic antigen-related cell adhesion molecule 1 (biliary glycoprotein), FGFR4 - fibroblast growth factor receptor 4, SEMA3D - sema domain, immunoglobulin domain (ig), short basic domain, secreted, (semaphorin) 3d, EPHB3 - eph receptor b3, CD84 - cd84 molecule, NEDD9 - neural precursor cell expressed, developmentally down-regulated 9, COL1A1 - collagen, type i, alpha 1, GYPC -…
GO:2000145	regulation of cell motility	0.000193	0.122	3.3897	10316	440	83	12	[COL1A1 - collagen, type i, alpha 1, TIE1 - tyrosine kinase with immunoglobulin-like and egf-like domains 1, ADAM10 - adam metallopeptidase domain 10, CTSH - cathepsin h, CEACAM1 - carcinoembryonic antigen-related cell adhesion molecule 1 (biliary glycoprotein), SEMA3D - sema domain, immunoglobulin domain (ig), short basic domain, secreted, (semaphorin) 3d, SNAI1 - snail family zinc finger 1, GCS…
GO:0036072	direct ossification	0.000191	0.126	82.8594	10316	3	83	2	[MN1 - meningioma (disrupted in balanced translocation) 1, COL1A1 - collagen, type i, alpha 1]
GO:0001957	intramembranous ossification	0.000191	0.133	82.8594	10316	3	83	2	[COL1A1 - collagen, type i, alpha 1, MN1 - meningioma (disrupted in balanced translocation) 1]
GO:0046903	secretion	0.000221	0.133	2.96431	10316	587	83	14	[CTSH - cathepsin h, TBC1D10C - tbc1 domain family, member 10c, CEACAM1 - carcinoembryonic antigen-related cell adhesion molecule 1 (biliary glycoprotein), POU2F2 - pou class 2 homeobox 2, SYT11 - synaptotagmin xi, ADAM10 - adam metallopeptidase domain 10, SYNGR1 - synaptogyrin 1, TNFAIP2 - tumor necrosis factor, alpha-induced protein 2, TLR4 - toll-like receptor 4, KCNN4 - potassium intermediate…
GO:0001775	cell activation	0.000237	0.136	2.94424	10316	591	83	14	[CTSH - cathepsin h, TBC1D10C - tbc1 domain family, member 10c, CEACAM1 - carcinoembryonic antigen-related cell adhesion molecule 1 (biliary glycoprotein), POU2F2 - pou class 2 homeobox 2, GPR18 - g protein-coupled receptor 18, COL1A1 - collagen, type i, alpha 1, TCF7 - transcription factor 7 (t-cell specific, hmg-box), ADAM10 - adam metallopeptidase domain 10, SYNGR1 - synaptogyrin 1, TLR4 - tol…
GO:0043062	extracellular structure organization	0.000248	0.137	6.77941	10316	110	83	6	[COL1A1 - collagen, type i, alpha 1, ADAM10 - adam metallopeptidase domain 10, ITGB2 - integrin, beta 2 (complement component 3 receptor 3 and 4 subunit), MPO - myeloperoxidase, HSPG2 - heparan sulfate proteoglycan 2, ABCA7 - atp-binding cassette, sub-family a (abc1), member 7]
GO:0002376	immune system process	0.00019	0.14	2.2976	10316	1136	83	21	[CTSH - cathepsin h, CEACAM1 - carcinoembryonic antigen-related cell adhesion molecule 1 (biliary glycoprotein), TBC1D10C - tbc1 domain family, member 10c, DDX60 - dead (asp-glu-ala-asp) box polypeptide 60, POU2F2 - pou class 2 homeobox 2, GPR18 - g protein-coupled receptor 18, CD84 - cd84 molecule, TCF7 - transcription factor 7 (t-cell specific, hmg-box), SPTBN2 - spectrin, beta, non-erythrocyti…
GO:0043269	regulation of ion transport	0.000182	0.142	4.4389	10316	252	83	9	[BEST3 - bestrophin 3, SHANK3 - sh3 and multiple ankyrin repeat domains 3, HOMER3 - homer homolog 3 (drosophila), CACNB4 - calcium channel, voltage-dependent, beta 4 subunit, HECW1 - hect, c2 and ww domain containing e3 ubiquitin protein ligase 1, SYT11 - synaptotagmin xi, CD84 - cd84 molecule, PDE4B - phosphodiesterase 4b, camp-specific, ABCA7 - atp-binding cassette, sub-family a (abc1), member …
GO:0006928	movement of cell or subcellular component	0.000174	0.144	2.88151	10316	647	83	15	[SEMA3D - sema domain, immunoglobulin domain (ig), short basic domain, secreted, (semaphorin) 3d, CEACAM1 - carcinoembryonic antigen-related cell adhesion molecule 1 (biliary glycoprotein), FGFR4 - fibroblast growth factor receptor 4, EPHB3 - eph receptor b3, NEDD9 - neural precursor cell expressed, developmentally down-regulated 9, CD84 - cd84 molecule, COL1A1 - collagen, type i, alpha 1, SPTBN2…
GO:0045321	leukocyte activation	0.000295	0.156	3.04286	10316	531	83	13	[CTSH - cathepsin h, TBC1D10C - tbc1 domain family, member 10c, CEACAM1 - carcinoembryonic antigen-related cell adhesion molecule 1 (biliary glycoprotein), POU2F2 - pou class 2 homeobox 2, GPR18 - g protein-coupled receptor 18, TCF7 - transcription factor 7 (t-cell specific, hmg-box), ADAM10 - adam metallopeptidase domain 10, SYNGR1 - synaptogyrin 1, TLR4 - toll-like receptor 4, ITGB2 - integrin,…
GO:0007229	integrin-mediated signaling pathway	0.000315	0.16	12.1258	10316	41	83	4	[ADAM10 - adam metallopeptidase domain 10, CEACAM1 - carcinoembryonic antigen-related cell adhesion molecule 1 (biliary glycoprotein), ITGB2 - integrin, beta 2 (complement component 3 receptor 3 and 4 subunit), NEDD9 - neural precursor cell expressed, developmentally down-regulated 9]
GO:0032940	secretion by cell	0.000386	0.171	2.95927	10316	546	83	13	[CTSH - cathepsin h, TBC1D10C - tbc1 domain family, member 10c, CEACAM1 - carcinoembryonic antigen-related cell adhesion molecule 1 (biliary glycoprotein), POU2F2 - pou class 2 homeobox 2, SYT11 - synaptotagmin xi, ADAM10 - adam metallopeptidase domain 10, SYNGR1 - synaptogyrin 1, TNFAIP2 - tumor necrosis factor, alpha-induced protein 2, TLR4 - toll-like receptor 4, ITGB2 - integrin, beta 2 (comp…
GO:0001525	angiogenesis	0.00038	0.174	6.26668	10316	119	83	6	[TIE1 - tyrosine kinase with immunoglobulin-like and egf-like domains 1, FGFR4 - fibroblast growth factor receptor 4, CEACAM1 - carcinoembryonic antigen-related cell adhesion molecule 1 (biliary glycoprotein), TNFAIP2 - tumor necrosis factor, alpha-induced protein 2, EPHB3 - eph receptor b3, HSPG2 - heparan sulfate proteoglycan 2]
GO:1905153	regulation of membrane invagination	0.00038	0.18	62.1446	10316	4	83	2	[SYT11 - synaptotagmin xi, ABCA7 - atp-binding cassette, sub-family a (abc1), member 7]
GO:0048646	anatomical structure formation involved in morphogenesis	0.000371	0.182	3.66635	10316	339	83	10	[COL1A1 - collagen, type i, alpha 1, CC2D2A - coiled-coil and c2 domain containing 2a, TIE1 - tyrosine kinase with immunoglobulin-like and egf-like domains 1, FGFR4 - fibroblast growth factor receptor 4, SNAI1 - snail family zinc finger 1, CEACAM1 - carcinoembryonic antigen-related cell adhesion molecule 1 (biliary glycoprotein), TNFAIP2 - tumor necrosis factor, alpha-induced protein 2, SOX11 - s…
GO:0040012	regulation of locomotion	0.000452	0.193	3.08793	10316	483	83	12	[COL1A1 - collagen, type i, alpha 1, TIE1 - tyrosine kinase with immunoglobulin-like and egf-like domains 1, ADAM10 - adam metallopeptidase domain 10, CTSH - cathepsin h, CEACAM1 - carcinoembryonic antigen-related cell adhesion molecule 1 (biliary glycoprotein), SEMA3D - sema domain, immunoglobulin domain (ig), short basic domain, secreted, (semaphorin) 3d, SNAI1 - snail family zinc finger 1, GCS…
GO:0032101	regulation of response to external stimulus	0.000477	0.198	3.55112	10316	350	83	10	[ADAM10 - adam metallopeptidase domain 10, SEMA3D - sema domain, immunoglobulin domain (ig), short basic domain, secreted, (semaphorin) 3d, CEACAM1 - carcinoembryonic antigen-related cell adhesion molecule 1 (biliary glycoprotein), IFNLR1 - interferon, lambda receptor 1, TRIB1 - tribbles homolog 1 (drosophila), DDX60 - dead (asp-glu-ala-asp) box polypeptide 60, TLR4 - toll-like receptor 4, GPR18 …
GO:0098742	cell-cell adhesion via plasma-membrane adhesion molecules	0.00053	0.207	7.4873	10316	83	83	5	[CEACAM1 - carcinoembryonic antigen-related cell adhesion molecule 1 (biliary glycoprotein), ITGB2 - integrin, beta 2 (complement component 3 receptor 3 and 4 subunit), PCDH9 - protocadherin 9, CD84 - cd84 molecule, SELL - selectin l]
GO:0002683	negative regulation of immune system process	0.000521	0.209	4.30439	10316	231	83	8	[TBC1D10C - tbc1 domain family, member 10c, CEACAM1 - carcinoembryonic antigen-related cell adhesion molecule 1 (biliary glycoprotein), GCSAM - germinal center-associated, signaling and motility, SOX11 - sry (sex determining region y)-box 11, TRIB1 - tribbles homolog 1 (drosophila), TLR4 - toll-like receptor 4, GPR18 - g protein-coupled receptor 18, CD84 - cd84 molecule]
GO:0002274	myeloid leukocyte activation	0.000595	0.225	3.45248	10316	360	83	10	[ADAM10 - adam metallopeptidase domain 10, CTSH - cathepsin h, TBC1D10C - tbc1 domain family, member 10c, CEACAM1 - carcinoembryonic antigen-related cell adhesion molecule 1 (biliary glycoprotein), SYNGR1 - synaptogyrin 1, TLR4 - toll-like receptor 4, ITGB2 - integrin, beta 2 (complement component 3 receptor 3 and 4 subunit), SELL - selectin l, CANT1 - calcium activated nucleotidase 1, MPO - myel…
GO:0048557	embryonic digestive tract morphogenesis	0.00063	0.232	49.7157	10316	5	83	2	[TCF7 - transcription factor 7 (t-cell specific, hmg-box), SOX11 - sry (sex determining region y)-box 11]
GO:0006869	lipid transport	0.00066	0.236	5.64951	10316	132	83	6	[SPNS3 - spinster homolog 3 (drosophila), CEACAM1 - carcinoembryonic antigen-related cell adhesion molecule 1 (biliary glycoprotein), ABCA9 - atp-binding cassette, sub-family a (abc1), member 9, KCNN4 - potassium intermediate/small conductance calcium-activated channel, subfamily n, member 4, ABCG2 - atp-binding cassette, sub-family g (white), member 2, ABCA7 - atp-binding cassette, sub-family a …
GO:0002831	regulation of response to biotic stimulus	0.000693	0.242	7.06188	10316	88	83	5	[CEACAM1 - carcinoembryonic antigen-related cell adhesion molecule 1 (biliary glycoprotein), IFNLR1 - interferon, lambda receptor 1, TRIB1 - tribbles homolog 1 (drosophila), DDX60 - dead (asp-glu-ala-asp) box polypeptide 60, SYT11 - synaptotagmin xi]
GO:0001818	negative regulation of cytokine production	0.000743	0.253	5.52396	10316	135	83	6	[CEACAM1 - carcinoembryonic antigen-related cell adhesion molecule 1 (biliary glycoprotein), HOMER3 - homer homolog 3 (drosophila), TLR4 - toll-like receptor 4, GPR18 - g protein-coupled receptor 18, SYT11 - synaptotagmin xi, CD84 - cd84 molecule]
GO:0002263	cell activation involved in immune response	0.000998	0.27	3.22829	10316	385	83	10	[ADAM10 - adam metallopeptidase domain 10, CTSH - cathepsin h, CEACAM1 - carcinoembryonic antigen-related cell adhesion molecule 1 (biliary glycoprotein), TBC1D10C - tbc1 domain family, member 10c, SYNGR1 - synaptogyrin 1, TLR4 - toll-like receptor 4, ITGB2 - integrin, beta 2 (complement component 3 receptor 3 and 4 subunit), SELL - selectin l, MPO - myeloperoxidase, CANT1 - calcium activated nuc…
GO:0010646	regulation of cell communication	0.000818	0.271	1.7985	10316	1935	83	28	[TIE1 - tyrosine kinase with immunoglobulin-like and egf-like domains 1, FGFR4 - fibroblast growth factor receptor 4, TBC1D10C - tbc1 domain family, member 10c, TRIB1 - tribbles homolog 1 (drosophila), DDX60 - dead (asp-glu-ala-asp) box polypeptide 60, GPR161 - g protein-coupled receptor 161, COL1A1 - collagen, type i, alpha 1, FRZB - frizzled-related protein, SHANK3 - sh3 and multiple ankyrin re…
GO:0010033	response to organic substance	0.000944	0.272	2.09241	10316	1188	83	20	[TIE1 - tyrosine kinase with immunoglobulin-like and egf-like domains 1, CTSH - cathepsin h, CEACAM1 - carcinoembryonic antigen-related cell adhesion molecule 1 (biliary glycoprotein), TRIB1 - tribbles homolog 1 (drosophila), WDTC1 - wd and tetratricopeptide repeats 1, PTGDR - prostaglandin d2 receptor (dp), TCF7 - transcription factor 7 (t-cell specific, hmg-box), UMODL1 - uromodulin-like 1, COL…
GO:0023051	regulation of signaling	0.000967	0.273	1.7801	10316	1955	83	28	[TIE1 - tyrosine kinase with immunoglobulin-like and egf-like domains 1, FGFR4 - fibroblast growth factor receptor 4, TBC1D10C - tbc1 domain family, member 10c, TRIB1 - tribbles homolog 1 (drosophila), DDX60 - dead (asp-glu-ala-asp) box polypeptide 60, GPR161 - g protein-coupled receptor 161, COL1A1 - collagen, type i, alpha 1, FRZB - frizzled-related protein, SHANK3 - sh3 and multiple ankyrin re…
GO:0043312	neutrophil degranulation	0.000994	0.274	3.51762	10316	318	83	9	[ADAM10 - adam metallopeptidase domain 10, CTSH - cathepsin h, TBC1D10C - tbc1 domain family, member 10c, CEACAM1 - carcinoembryonic antigen-related cell adhesion molecule 1 (biliary glycoprotein), SYNGR1 - synaptogyrin 1, ITGB2 - integrin, beta 2 (complement component 3 receptor 3 and 4 subunit), SELL - selectin l, CANT1 - calcium activated nucleotidase 1, MPO - myeloperoxidase]
GO:0002366	leukocyte activation involved in immune response	0.00094	0.277	3.25364	10316	382	83	10	[ADAM10 - adam metallopeptidase domain 10, CTSH - cathepsin h, TBC1D10C - tbc1 domain family, member 10c, CEACAM1 - carcinoembryonic antigen-related cell adhesion molecule 1 (biliary glycoprotein), SYNGR1 - synaptogyrin 1, TLR4 - toll-like receptor 4, ITGB2 - integrin, beta 2 (complement component 3 receptor 3 and 4 subunit), SELL - selectin l, CANT1 - calcium activated nucleotidase 1, MPO - myel…
GO:2001256	regulation of store-operated calcium entry	0.000939	0.283	41.4297	10316	6	83	2	[HOMER3 - homer homolog 3 (drosophila), CD84 - cd84 molecule]
GO:0030853	negative regulation of granulocyte differentiation	0.000939	0.29	41.4297	10316	6	83	2	[CEACAM1 - carcinoembryonic antigen-related cell adhesion molecule 1 (biliary glycoprotein), TRIB1 - tribbles homolog 1 (drosophila)]
GO:0043300	regulation of leukocyte degranulation	0.0009	0.291	15.5361	10316	24	83	3	[CEACAM1 - carcinoembryonic antigen-related cell adhesion molecule 1 (biliary glycoprotein), ITGB2 - integrin, beta 2 (complement component 3 receptor 3 and 4 subunit), CD84 - cd84 molecule]
GO:0043301	negative regulation of leukocyte degranulation	0.000939	0.296	41.4297	10316	6	83	2	[CEACAM1 - carcinoembryonic antigen-related cell adhesion molecule 1 (biliary glycoprotein), CD84 - cd84 molecule]

## Sheet: RCH-ACV GOrilla
Gorilla results of DEGS in RCH-ACV cell line after SOX11 knockdown. Gene list given to GOrilla analyses created with cut offs: adjusted p-value <0.05 and log FC >0.5 or < -0.5
GO Term	Description	P-value	FDR q-value	Enrichment	N	B	n	b	Genes (intersection)
GO:0060307	regulation of ventricular cardiac muscle cell membrane repolarization	1.79e-05	0.0171	22.7613	10584	10	186	4	[WDR1 - wd repeat domain 1, RNF207 - ring finger protein 207, GJA5 - gap junction protein, alpha 5, 40kda, SNTA1 - syntrophin, alpha 1]
GO:0035987	endodermal cell differentiation	2.77e-05	0.0206	20.6921	10584	11	186	4	[MMP2 - matrix metallopeptidase 2 (gelatinase a, 72kda gelatinase, 72kda type iv collagenase), LAMA3 - laminin, alpha 3, ITGB2 - integrin, beta 2 (complement component 3 receptor 3 and 4 subunit), LAMB1 - laminin, beta 1]
GO:0099623	regulation of cardiac muscle cell membrane repolarization	2.77e-05	0.0218	20.6921	10584	11	186	4	[WDR1 - wd repeat domain 1, RNF207 - ring finger protein 207, GJA5 - gap junction protein, alpha 5, 40kda, SNTA1 - syntrophin, alpha 1]
GO:0097530	granulocyte migration	1.18e-06	0.00792	16.2581	10584	21	186	6	[WDR1 - wd repeat domain 1, IL17RC - interleukin 17 receptor c, ITGA9 - integrin, alpha 9, PECAM1 - platelet/endothelial cell adhesion molecule 1, ITGB2 - integrin, beta 2 (complement component 3 receptor 3 and 4 subunit), IL1B - interleukin 1, beta]
GO:0060306	regulation of membrane repolarization	0.000108	0.0483	15.1742	10584	15	186	4	[WDR1 - wd repeat domain 1, RNF207 - ring finger protein 207, GJA5 - gap junction protein, alpha 5, 40kda, SNTA1 - syntrophin, alpha 1]
GO:1990266	neutrophil migration	1.51e-05	0.0168	14.9745	10584	19	186	5	[WDR1 - wd repeat domain 1, ITGA9 - integrin, alpha 9, PECAM1 - platelet/endothelial cell adhesion molecule 1, ITGB2 - integrin, beta 2 (complement component 3 receptor 3 and 4 subunit), IL1B - interleukin 1, beta]
GO:0097529	myeloid leukocyte migration	1.14e-05	0.0152	11.3806	10584	30	186	6	[WDR1 - wd repeat domain 1, IL17RC - interleukin 17 receptor c, ITGA9 - integrin, alpha 9, PECAM1 - platelet/endothelial cell adhesion molecule 1, ITGB2 - integrin, beta 2 (complement component 3 receptor 3 and 4 subunit), IL1B - interleukin 1, beta]
GO:0030198	extracellular matrix organization	2.63e-06	0.00878	5.84986	10584	107	186	11	[MMP2 - matrix metallopeptidase 2 (gelatinase a, 72kda gelatinase, 72kda type iv collagenase), COL5A3 - collagen, type v, alpha 3, ITGA9 - integrin, alpha 9, CTSG - cathepsin g, COL6A3 - collagen, type vi, alpha 3, ADAMTS9 - adam metallopeptidase with thrombospondin type 1 motif, 9, ICAM3 - intercellular adhesion molecule 3, LAMA3 - laminin, alpha 3, PECAM1 - platelet/endothelial cell adhesion mo…
GO:0043062	extracellular structure organization	1.11e-05	0.0164	5.04787	10584	124	186	11	[MMP2 - matrix metallopeptidase 2 (gelatinase a, 72kda gelatinase, 72kda type iv collagenase), COL5A3 - collagen, type v, alpha 3, ITGA9 - integrin, alpha 9, CTSG - cathepsin g, COL6A3 - collagen, type vi, alpha 3, ADAMTS9 - adam metallopeptidase with thrombospondin type 1 motif, 9, ICAM3 - intercellular adhesion molecule 3, LAMA3 - laminin, alpha 3, PECAM1 - platelet/endothelial cell adhesion mo…
GO:0034765	regulation of ion transmembrane transport	4.31e-05	0.0275	3.75504	10584	197	186	13	[KCNAB2 - potassium voltage-gated channel, shaker-related subfamily, beta member 2, RNF207 - ring finger protein 207, GJA5 - gap junction protein, alpha 5, 40kda, DYSF - dysferlin, limb girdle muscular dystrophy 2b (autosomal recessive), ATP1A2 - atpase, na+/k+ transporting, alpha 2 polypeptide, ANO9 - anoctamin 9, JPH2 - junctophilin 2, LIME1 - lck interacting transmembrane adaptor 1, WDR1 - wd …
GO:0034762	regulation of transmembrane transport	2.8e-05	0.0197	3.46971	10584	246	186	15	[KCNAB2 - potassium voltage-gated channel, shaker-related subfamily, beta member 2, RNF207 - ring finger protein 207, GJA5 - gap junction protein, alpha 5, 40kda, DYSF - dysferlin, limb girdle muscular dystrophy 2b (autosomal recessive), ATP1A2 - atpase, na+/k+ transporting, alpha 2 polypeptide, ANO9 - anoctamin 9, IL1B - interleukin 1, beta, JPH2 - junctophilin 2, LIME1 - lck interacting transme…
GO:0050877	nervous system process	2.93e-05	0.0196	3.14076	10584	308	186	17	[OTOR - otoraplin, PRRT2 - proline-rich transmembrane protein 2, KCNAB2 - potassium voltage-gated channel, shaker-related subfamily, beta member 2, MME - membrane metallo-endopeptidase, KALRN - kalirin, rhogef kinase, ATP1A2 - atpase, na+/k+ transporting, alpha 2 polypeptide, RIN1 - ras and rab interactor 1, WDR1 - wd repeat domain 1, PLK2 - polo-like kinase 2, GABRB2 - gamma-aminobutyric acid (g…
GO:0007155	cell adhesion	3.88e-06	0.0104	3.10381	10584	385	186	21	[COL5A3 - collagen, type v, alpha 3, ITGA9 - integrin, alpha 9, COL6A3 - collagen, type vi, alpha 3, ADAMTS9 - adam metallopeptidase with thrombospondin type 1 motif, 9, ICAM3 - intercellular adhesion molecule 3, LRRC4 - leucine rich repeat containing 4, ANTXR1 - anthrax toxin receptor 1, NEDD9 - neural precursor cell expressed, developmentally down-regulated 9, EPHA4 - eph receptor a4, IL1B - in…
GO:0022610	biological adhesion	4.56e-06	0.0102	3.0719	10584	389	186	21	[COL5A3 - collagen, type v, alpha 3, ITGA9 - integrin, alpha 9, COL6A3 - collagen, type vi, alpha 3, ADAMTS9 - adam metallopeptidase with thrombospondin type 1 motif, 9, ICAM3 - intercellular adhesion molecule 3, LRRC4 - leucine rich repeat containing 4, ANTXR1 - anthrax toxin receptor 1, NEDD9 - neural precursor cell expressed, developmentally down-regulated 9, EPHA4 - eph receptor a4, IL1B - in…
GO:0003008	system process	2.76e-07	0.00369	3.00076	10584	512	186	27	[OTOR - otoraplin, PRRT2 - proline-rich transmembrane protein 2, CCDC78 - coiled-coil domain containing 78, KCNAB2 - potassium voltage-gated channel, shaker-related subfamily, beta member 2, DYSF - dysferlin, limb girdle muscular dystrophy 2b (autosomal recessive), ATP1A2 - atpase, na+/k+ transporting, alpha 2 polypeptide, SLIT2 - slit homolog 2 (drosophila), SNX10 - sorting nexin 10, RIN1 - ras …
GO:0030334	regulation of cell migration	4.53e-05	0.0276	2.6379	10584	453	186	21	[ADAMTS9 - adam metallopeptidase with thrombospondin type 1 motif, 9, TRIB1 - tribbles homolog 1 (drosophila), DYSF - dysferlin, limb girdle muscular dystrophy 2b (autosomal recessive), TP53INP1 - tumor protein p53 inducible nuclear protein 1, LGR6 - leucine-rich repeat containing g protein-coupled receptor 6, SLIT2 - slit homolog 2 (drosophila), NEDD9 - neural precursor cell expressed, developme…
GO:0051270	regulation of cellular component movement	1.34e-05	0.0163	2.6263	10584	520	186	24	[ADAMTS9 - adam metallopeptidase with thrombospondin type 1 motif, 9, RNF207 - ring finger protein 207, TRIB1 - tribbles homolog 1 (drosophila), GJA5 - gap junction protein, alpha 5, 40kda, DYSF - dysferlin, limb girdle muscular dystrophy 2b (autosomal recessive), TP53INP1 - tumor protein p53 inducible nuclear protein 1, LGR6 - leucine-rich repeat containing g protein-coupled receptor 6, SLIT2 - …
GO:2000145	regulation of cell motility	0.000104	0.0496	2.48952	10584	480	186	21	[ADAMTS9 - adam metallopeptidase with thrombospondin type 1 motif, 9, TRIB1 - tribbles homolog 1 (drosophila), DYSF - dysferlin, limb girdle muscular dystrophy 2b (autosomal recessive), TP53INP1 - tumor protein p53 inducible nuclear protein 1, LGR6 - leucine-rich repeat containing g protein-coupled receptor 6, SLIT2 - slit homolog 2 (drosophila), NEDD9 - neural precursor cell expressed, developme…
GO:0009653	anatomical structure morphogenesis	0.000108	0.0498	2.21149	10584	669	186	26	[CRIP1 - cysteine-rich protein 1 (intestinal), ADAMTS9 - adam metallopeptidase with thrombospondin type 1 motif, 9, SHROOM3 - shroom family member 3, ANTXR1 - anthrax toxin receptor 1, IER3 - immediate early response 3, SLIT2 - slit homolog 2 (drosophila), PTCH1 - patched 1, MICAL2 - microtubule associated monooxygenase, calponin and lim domain containing 2, DAB2IP - dab2 interacting protein, SEM…
GO:0030154	cell differentiation	2.17e-05	0.0194	2.10983	10584	917	186	34	[DDIT4 - dna-damage-inducible transcript 4, BNIP3 - bcl2/adenovirus e1b 19kda interacting protein 3, KCNAB2 - potassium voltage-gated channel, shaker-related subfamily, beta member 2, SH2D2A - sh2 domain containing 2a, DYSF - dysferlin, limb girdle muscular dystrophy 2b (autosomal recessive), CHRDL1 - chordin-like 1, PTCH1 - patched 1, DYRK3 - dual-specificity tyrosine-(y)-phosphorylation regulat…
GO:0048869	cellular developmental process	7.8e-06	0.013	1.91201	10584	1369	186	46	[BNIP3 - bcl2/adenovirus e1b 19kda interacting protein 3, DDIT4 - dna-damage-inducible transcript 4, KCNAB2 - potassium voltage-gated channel, shaker-related subfamily, beta member 2, SHROOM3 - shroom family member 3, SH2D2A - sh2 domain containing 2a, DYSF - dysferlin, limb girdle muscular dystrophy 2b (autosomal recessive), ANTXR1 - anthrax toxin receptor 1, CHRDL1 - chordin-like 1, PTCH1 - pat…
GO:0032879	regulation of localization	5.24e-05	0.0305	1.77581	10584	1474	186	46	[PRRT2 - proline-rich transmembrane protein 2, ADAMTS9 - adam metallopeptidase with thrombospondin type 1 motif, 9, KCNAB2 - potassium voltage-gated channel, shaker-related subfamily, beta member 2, RNF207 - ring finger protein 207, TRIB1 - tribbles homolog 1 (drosophila), DYSF - dysferlin, limb girdle muscular dystrophy 2b (autosomal recessive), PTCH1 - patched 1, ATP1A2 - atpase, na+/k+ transpo…
GO:0010646	regulation of cell communication	1.58e-05	0.0163	1.68201	10584	1996	186	59	[LAX1 - lymphocyte transmembrane adaptor 1, BNIP3 - bcl2/adenovirus e1b 19kda interacting protein 3, S1PR2 - sphingosine-1-phosphate receptor 2, RNF207 - ring finger protein 207, LGR6 - leucine-rich repeat containing g protein-coupled receptor 6, ATP1A2 - atpase, na+/k+ transporting, alpha 2 polypeptide, GPR161 - g protein-coupled receptor 161, LIFR - leukemia inhibitory factor receptor alpha, DD…
GO:0048856	anatomical structure development	0.000114	0.0492	1.68069	10584	1659	186	49	[BNIP3 - bcl2/adenovirus e1b 19kda interacting protein 3, ANTXR1 - anthrax toxin receptor 1, LGR6 - leucine-rich repeat containing g protein-coupled receptor 6, GPR161 - g protein-coupled receptor 161, NES - nestin, DPF1 - d4, zinc and double phd fingers family 1, NPY - neuropeptide y, MKX - mohawk homeobox, MME - membrane metallo-endopeptidase, AK4 - adenylate kinase 4, SOX11 - sry (sex determin…
GO:0007165	signal transduction	2.42e-06	0.0108	1.68016	10584	2303	186	68	[LAX1 - lymphocyte transmembrane adaptor 1, IFIT2 - interferon-induced protein with tetratricopeptide repeats 2, BNIP3 - bcl2/adenovirus e1b 19kda interacting protein 3, IFIT3 - interferon-induced protein with tetratricopeptide repeats 3, S1PR2 - sphingosine-1-phosphate receptor 2, TRIL - tlr4 interactor with leucine-rich repeats, IL15RA - interleukin 15 receptor, alpha, IL12RB1 - interleukin 12 …
GO:0023051	regulation of signaling	2.22e-05	0.0186	1.66367	10584	2018	186	59	[LAX1 - lymphocyte transmembrane adaptor 1, BNIP3 - bcl2/adenovirus e1b 19kda interacting protein 3, S1PR2 - sphingosine-1-phosphate receptor 2, RNF207 - ring finger protein 207, LGR6 - leucine-rich repeat containing g protein-coupled receptor 6, ATP1A2 - atpase, na+/k+ transporting, alpha 2 polypeptide, GPR161 - g protein-coupled receptor 161, LIFR - leukemia inhibitory factor receptor alpha, DD…
GO:0032502	developmental process	4.71e-06	0.009	1.61364	10584	2539	186	72	[BNIP3 - bcl2/adenovirus e1b 19kda interacting protein 3, KCNAB2 - potassium voltage-gated channel, shaker-related subfamily, beta member 2, ANTXR1 - anthrax toxin receptor 1, LGR6 - leucine-rich repeat containing g protein-coupled receptor 6, GPR161 - g protein-coupled receptor 161, ELK3 - elk3, ets-domain protein (srf accessory protein 2), SEMA4A - sema domain, immunoglobulin domain (ig), trans…

## Sheet: 697 GOrilla
Gorilla results of DEGS in RCH-ACV cell line after SOX11 knockdown. Gene list given to GOrilla analyses created with cut offs: adjusted p-value <0.05 and log FC >0.5 or < -0.5
GO Term	Description	P-value	FDR q-value	Enrichment	N	B	n	b	Genes
GO:0048557	embryonic digestive tract morphogenesis	8.54e-05	1	134.24	10068	5	30	2	[FGFR2 - fibroblast growth factor receptor 2, SOX11 - sry (sex determining region y)-box 11]
GO:0060174	limb bud formation	0.000128	0.841	111.87	10068	6	30	2	[FGFR2 - fibroblast growth factor receptor 2, SOX11 - sry (sex determining region y)-box 11]
GO:0048705	skeletal system morphogenesis	0.000311	1	22.37	10068	45	30	3	[FGFR2 - fibroblast growth factor receptor 2, SOX11 - sry (sex determining region y)-box 11, FAM101B - family with sequence similarity 101, member b]
GO:2000678	negative regulation of transcription regulatory region DNA binding	0.000764	1	47.94	10068	14	30	2	[ZNF593 - zinc finger protein 593, SOX11 - sry (sex determining region y)-box 11]
GO:0072175	epithelial tube formation	0.00088	1	44.75	10068	15	30	2	[FGFR2 - fibroblast growth factor receptor 2, SOX11 - sry (sex determining region y)-box 11]

## Sheet: REH GO GSEA
Enrichment of GO terms in f-statistics ranked list of differentially expressed genes in REH cell line after SOX11 knockdown
NAME	SIZE	ES	NES	NOM p-val	FDR q-val	FWER p-val	RANK AT MAX	LEADING EDGE	Ranking for GSEA
GO_CELL_CELL_ADHESION	272	0.234949	4.47783	0	0	0	4458	tags=63%, list=40%, signal=101%	Statistics
GO_BIOLOGICAL_ADHESION	413	0.178536	4.22776	0	0	0	4418	tags=56%, list=39%, signal=89%	Statistics
GO_ADAPTIVE_IMMUNE_RESPONSE	120	0.311939	3.9739	0	0	0	1686	tags=46%, list=15%, signal=53%	Statistics
GO_LOCOMOTION	495	0.147058	3.70785	0	0	0	4265	tags=52%, list=38%, signal=80%	Statistics
GO_STEM_CELL_DIFFERENTIATION	82	0.337504	3.64	0	0	0	2957	tags=60%, list=26%, signal=80%	Statistics
GO_CELL_MOTILITY	374	0.160126	3.54235	0	0	0	4220	tags=53%, list=37%, signal=82%	Statistics
GO_SINGLE_ORGANISM_CELL_ADHESION	229	0.2028	3.53754	0	0	0	4403	tags=59%, list=39%, signal=95%	Statistics
GO_IMMUNE_RESPONSE	476	0.139132	3.46122	0	0	0	2072	tags=32%, list=18%, signal=37%	Statistics
GO_LEUKOCYTE_CELL_CELL_ADHESION	139	0.245278	3.45578	0	0	0	4403	tags=63%, list=39%, signal=103%	Statistics
GO_CELL_ACTIVATION	312	0.167299	3.37544	0	0.000124681	0.001	3150	tags=44%, list=28%, signal=60%	Statistics
GO_REGULATION_OF_LEUKOCYTE_PROLIFERATION	104	0.290287	3.3986	0	0.000137149	0.001	3259	tags=58%, list=29%, signal=80%	Statistics
GO_CELL_PROLIFERATION	383	0.145047	3.22344	0	0.000214554	0.002	3098	tags=42%, list=27%, signal=55%	Statistics
GO_MESENCHYMAL_CELL_DIFFERENTIATION	55	0.375684	3.2943	0	0.000232434	0.002	2957	tags=64%, list=26%, signal=86%	Statistics
GO_LEUKOCYTE_ACTIVATION	226	0.174757	3.07582	0	0.00035307	0.005	1709	tags=32%, list=15%, signal=37%	Statistics
GO_POSITIVE_REGULATION_OF_LEUKOCYTE_PROLIFERATION	70	0.312627	3.07837	0	0.000371653	0.005	3259	tags=60%, list=29%, signal=84%	Statistics
GO_CELL_MORPHOGENESIS_INVOLVED_IN_DIFFERENTIATION	247	0.174057	3.15855	0	0.000376246	0.004	2962	tags=43%, list=26%, signal=57%	Statistics
GO_LYMPHOCYTE_ACTIVATION	200	0.188397	3.09182	0	0.0003923	0.005	2252	tags=39%, list=20%, signal=47%	Statistics
GO_REGULATION_OF_IMMUNE_RESPONSE	481	0.127606	3.18563	0	0.000403121	0.004	2277	tags=32%, list=20%, signal=39%	Statistics
GO_MESENCHYME_DEVELOPMENT	76	0.299669	3.0942	0	0.000415377	0.005	3910	tags=64%, list=35%, signal=98%	Statistics
GO_INTEGRIN_MEDIATED_SIGNALING_PATHWAY	38	0.419525	3.09656	0	0.000441338	0.005	3887	tags=76%, list=34%, signal=116%	Statistics
GO_REGULATION_OF_CELL_CELL_ADHESION	199	0.182905	3.01351	0	0.000451941	0.007	3297	tags=47%, list=29%, signal=66%	Statistics
GO_REGULATION_OF_PEPTIDASE_ACTIVITY	201	0.176781	3.0222	0	0.000473462	0.007	3144	tags=45%, list=28%, signal=62%	Statistics
GO_POSITIVE_REGULATION_OF_CELL_PROLIFERATION	391	0.131147	2.90721	0	0.000513128	0.009	2146	tags=32%, list=19%, signal=38%	Statistics
GO_POSITIVE_REGULATION_OF_IMMUNE_SYSTEM_PROCESS	477	0.117264	2.92957	0	0.000534508	0.009	2277	tags=31%, list=20%, signal=38%	Statistics
GO_POSITIVE_REGULATION_OF_CELL_DIFFERENTIATION	410	0.126898	2.93817	0	0.000557747	0.009	2881	tags=38%, list=26%, signal=49%	Statistics
GO_V_D_J_RECOMBINATION	16	0.580674	2.833	0	0.000580415	0.013	1212	tags=69%, list=11%, signal=77%	Statistics
GO_DNA_DEPENDENT_DNA_REPLICATION	89	0.261052	2.84999	0	0.000591494	0.012	2778	tags=51%, list=25%, signal=67%	Statistics
GO_REGULATION_OF_CELL_ADHESION	327	0.13436	2.83882	0	0.000599138	0.013	1837	tags=29%, list=16%, signal=34%	Statistics
GO_IMMUNE_SYSTEM_DEVELOPMENT	344	0.136128	2.85158	0	0.000612619	0.012	3065	tags=40%, list=27%, signal=54%	Statistics
GO_REGULATION_OF_CELLULAR_COMPONENT_MOVEMENT	372	0.125568	2.84343	0	0.000619109	0.013	3659	tags=45%, list=32%, signal=64%	Statistics
GO_SYNAPSE_ASSEMBLY	29	0.438961	2.85549	0	0.000635308	0.012	2448	tags=66%, list=22%, signal=83%	Statistics
GO_NEURON_PROJECTION_DEVELOPMENT	271	0.150705	2.8887	0	0.000659743	0.012	2957	tags=41%, list=26%, signal=54%	Statistics
GO_ACTIN_FILAMENT_BASED_PROCESS	262	0.149834	2.79837	0	0.000821253	0.019	4414	tags=54%, list=39%, signal=86%	Statistics
GO_CELL_CELL_ADHESION_VIA_PLASMA_MEMBRANE_ADHESION_MOLECULES	65	0.293218	2.78408	0	0.000881771	0.021	4515	tags=69%, list=40%, signal=115%	Statistics
GO_B_CELL_RECEPTOR_SIGNALING_PATHWAY	29	0.445643	2.78304	0	0.000897436	0.022	3150	tags=72%, list=28%, signal=100%	Statistics
GO_LEUKOCYTE_PROLIFERATION	45	0.351118	2.77278	0	0.00106821	0.027	2068	tags=53%, list=18%, signal=65%	Statistics
GO_POSITIVE_REGULATION_OF_IMMUNE_RESPONSE	334	0.131061	2.76859	0	0.00107846	0.028	2277	tags=33%, list=20%, signal=40%	Statistics
GO_REGULATION_OF_STRESS_ACTIVATED_PROTEIN_KINASE_SIGNALING_CASCADE	136	0.20691	2.75815	0	0.00112531	0.029	2584	tags=43%, list=23%, signal=56%	Statistics
GO_NEGATIVE_REGULATION_OF_DEVELOPMENTAL_PROCESS	375	0.124686	2.71712	0	0.00157001	0.041	3148	tags=40%, list=28%, signal=54%	Statistics
GO_ACTIN_FILAMENT_BUNDLE_ORGANIZATION	30	0.428279	2.7173	0	0.00161027	0.041	2698	tags=67%, list=24%, signal=87%	Statistics
GO_POSITIVE_REGULATION_OF_CELL_ADHESION	187	0.168005	2.69096	0	0.00183505	0.051	1813	tags=33%, list=16%, signal=38%	Statistics
GO_REGULATION_OF_CELL_ACTIVATION	250	0.147062	2.69598	0	0.00184589	0.05	1714	tags=30%, list=15%, signal=34%	Statistics
GO_DNA_REPLICATION	181	0.173203	2.67284	0	0.00212199	0.061	2561	tags=40%, list=23%, signal=51%	Statistics
GO_LYMPHOCYTE_DIFFERENTIATION	121	0.211014	2.65323	0	0.00221141	0.073	4538	tags=61%, list=40%, signal=101%	Statistics
GO_REGULATION_OF_T_CELL_PROLIFERATION	74	0.266489	2.65577	0	0.00222682	0.072	3259	tags=55%, list=29%, signal=77%	Statistics
GO_ADAPTIVE_IMMUNE_RESPONSE_BASED_ON_SOMATIC_RECOMBINATION_OF_IMMUNE_RECEPTORS_BUILT_FROM_IMMUNOGLOBULIN_SUPERFAMILY_DOMAINS	67	0.269799	2.65655	0	0.0022742	0.072	1686	tags=42%, list=15%, signal=49%	Statistics
GO_REGULATION_OF_CYTOKINE_PRODUCTION	311	0.132344	2.66954	0	0.00230176	0.068	3259	tags=42%, list=29%, signal=57%	Statistics
GO_REGULATION_OF_JNK_CASCADE	108	0.217115	2.66286	0	0.00231311	0.07	2584	tags=44%, list=23%, signal=57%	Statistics
GO_NEGATIVE_REGULATION_OF_MULTICELLULAR_ORGANISMAL_PROCESS	453	0.1107	2.65959	0	0.00232364	0.072	3304	tags=40%, list=29%, signal=54%	Statistics
GO_POSITIVE_REGULATION_OF_CELL_CELL_ADHESION	127	0.204613	2.64379	0	0.00236691	0.079	1712	tags=35%, list=15%, signal=41%	Statistics
GO_REGULATION_OF_MAPK_CASCADE	346	0.125011	2.63999	0	0.00240389	0.082	3714	tags=45%, list=33%, signal=65%	Statistics
GO_CELL_MORPHOGENESIS_INVOLVED_IN_NEURON_DIFFERENTIATION	171	0.169557	2.61776	0	0.00242277	0.098	2137	tags=36%, list=19%, signal=43%	Statistics
GO_POSITIVE_REGULATION_OF_T_CELL_PROLIFERATION	48	0.316199	2.6318	0	0.00245539	0.089	3259	tags=60%, list=29%, signal=85%	Statistics
GO_POSITIVE_REGULATION_OF_CELL_ACTIVATION	161	0.179082	2.62113	0	0.00245739	0.096	3259	tags=47%, list=29%, signal=65%	Statistics
GO_REGULATION_OF_KINASE_ACTIVITY	481	0.104451	2.628	0	0.00246266	0.091	4518	tags=50%, list=40%, signal=80%	Statistics
GO_T_CELL_DIFFERENTIATION	74	0.254016	2.61842	0	0.00246384	0.098	2485	tags=47%, list=22%, signal=60%	Statistics
GO_EPITHELIAL_TO_MESENCHYMAL_TRANSITION	29	0.402935	2.63701	0	0.00246711	0.086	3630	tags=72%, list=32%, signal=107%	Statistics
GO_REGULATION_OF_CYSTEINE_TYPE_ENDOPEPTIDASE_ACTIVITY	146	0.182155	2.63241	0	0.00247421	0.088	3144	tags=46%, list=28%, signal=63%	Statistics
GO_AMEBOIDAL_TYPE_CELL_MIGRATION	78	0.257249	2.62252	0	0.00250051	0.096	2321	tags=46%, list=21%, signal=58%	Statistics
GO_POSITIVE_REGULATION_OF_CELL_DEATH	399	0.114433	2.62524	0	0.00254516	0.096	3189	tags=39%, list=28%, signal=53%	Statistics
GO_GLAND_DEVELOPMENT	204	0.159665	2.60483	0	0.00259685	0.107	3756	tags=49%, list=33%, signal=72%	Statistics
GO_SOMATIC_CELL_DNA_RECOMBINATION	30	0.393397	2.57246	0.0018797	0.00301628	0.129	1212	tags=50%, list=11%, signal=56%	Statistics
GO_ENZYME_LINKED_RECEPTOR_PROTEIN_SIGNALING_PATHWAY	399	0.112292	2.57434	0	0.00301852	0.127	3297	tags=40%, list=29%, signal=55%	Statistics
GO_LEUKOCYTE_DIFFERENTIATION	167	0.173888	2.56807	0	0.0031041	0.135	2252	tags=37%, list=20%, signal=46%	Statistics
GO_REGULATION_OF_CELL_CYCLE_ARREST	86	0.238515	2.56378	0	0.00312161	0.138	3359	tags=53%, list=30%, signal=76%	Statistics
GO_REGULATION_OF_T_CELL_MEDIATED_IMMUNITY	32	0.380307	2.54691	0	0.00357373	0.157	1712	tags=53%, list=15%, signal=62%	Statistics
GO_REGULATION_OF_RESPONSE_TO_DNA_DAMAGE_STIMULUS	113	0.211577	2.54453	0	0.00360611	0.161	3223	tags=50%, list=29%, signal=69%	Statistics
GO_LEUKOCYTE_MIGRATION	103	0.217492	2.53516	0	0.00380716	0.173	3150	tags=50%, list=28%, signal=68%	Statistics
GO_DNA_RECOMBINATION	177	0.161352	2.52444	0	0.00414475	0.189	3175	tags=44%, list=28%, signal=60%	Statistics
GO_NEGATIVE_REGULATION_OF_IMMUNE_SYSTEM_PROCESS	191	0.156689	2.50815	0	0.00440959	0.207	2275	tags=36%, list=20%, signal=44%	Statistics
GO_NEURAL_CREST_CELL_DIFFERENTIATION	27	0.405124	2.51065	0.00199601	0.00445102	0.207	2957	tags=67%, list=26%, signal=90%	Statistics
GO_REGULATION_OF_SIGNAL_TRANSDUCTION_BY_P53_CLASS_MEDIATOR	139	0.183944	2.51135	0	0.00449468	0.206	4356	tags=57%, list=39%, signal=92%	Statistics
GO_REGULATION_OF_BINDING	198	0.151466	2.50206	0.00215983	0.00456397	0.217	2875	tags=40%, list=26%, signal=53%	Statistics
GO_NEGATIVE_REGULATION_OF_HYDROLASE_ACTIVITY	187	0.158337	2.50046	0	0.00457895	0.219	3065	tags=43%, list=27%, signal=58%	Statistics
GO_NEURON_PROJECTION_MORPHOGENESIS	186	0.159474	2.49076	0	0.00470788	0.227	2957	tags=42%, list=26%, signal=56%	Statistics
GO_REGULATION_OF_HOMOTYPIC_CELL_CELL_ADHESION	166	0.164815	2.47351	0	0.00519013	0.248	2242	tags=36%, list=20%, signal=44%	Statistics
GO_REGULATION_OF_DOUBLE_STRAND_BREAK_REPAIR	29	0.381127	2.46658	0	0.0053258	0.258	3098	tags=66%, list=27%, signal=90%	Statistics
GO_TISSUE_MORPHOGENESIS	256	0.133865	2.45561	0	0.00557034	0.272	1694	tags=28%, list=15%, signal=32%	Statistics
GO_ALPHA_BETA_T_CELL_ACTIVATION	29	0.382737	2.45278	0	0.00557498	0.275	3857	tags=72%, list=34%, signal=110%	Statistics
GO_ACTIVATION_OF_IMMUNE_RESPONSE	267	0.128117	2.45367	0	0.00559083	0.273	2641	tags=36%, list=23%, signal=46%	Statistics
GO_CELLULAR_RESPONSE_TO_LIGHT_STIMULUS	65	0.260013	2.4569	0	0.00562327	0.271	4887	tags=69%, list=43%, signal=122%	Statistics
GO_REGULATION_OF_MAP_KINASE_ACTIVITY	200	0.150099	2.4446	0	0.00566792	0.29	3690	tags=48%, list=33%, signal=69%	Statistics
GO_RESPONSE_TO_LIPID	433	0.103216	2.4489	0	0.00568258	0.282	3773	tags=43%, list=33%, signal=63%	Statistics
GO_TAXIS	175	0.161246	2.44725	0	0.00568367	0.285	3297	tags=45%, list=29%, signal=63%	Statistics
GO_CELL_CYCLE_G1_S_PHASE_TRANSITION	96	0.213033	2.44136	0.00196464	0.00568637	0.295	4192	tags=58%, list=37%, signal=92%	Statistics
GO_CELLULAR_RESPONSE_TO_UV	57	0.269322	2.44463	0	0.00573539	0.29	4887	tags=70%, list=43%, signal=123%	Statistics
GO_CELLULAR_RESPONSE_TO_OXYGEN_CONTAINING_COMPOUND	446	0.100327	2.42736	0	0.00625902	0.32	3663	tags=42%, list=33%, signal=60%	Statistics
GO_EPITHELIAL_CELL_APOPTOTIC_PROCESS	18	0.478933	2.42382	0	0.00627972	0.328	2123	tags=67%, list=19%, signal=82%	Statistics
GO_REGULATION_OF_WNT_SIGNALING_PATHWAY	208	0.142729	2.42566	0	0.00628656	0.326	6113	tags=68%, list=54%, signal=146%	Statistics
GO_NEURON_DIFFERENTIATION	403	0.106044	2.42791	0	0.0063139	0.32	2957	tags=36%, list=26%, signal=48%	Statistics
GO_REGULATION_OF_BONE_REMODELING	16	0.49509	2.41543	0	0.0065033	0.344	2175	tags=69%, list=19%, signal=85%	Statistics
GO_REGULATION_OF_HOMEOSTATIC_PROCESS	256	0.132461	2.41289	0	0.00650998	0.349	3206	tags=41%, list=28%, signal=57%	Statistics
GO_POSITIVE_REGULATION_OF_CELL_CYCLE_ARREST	71	0.238525	2.41778	0	0.00651212	0.342	3359	tags=54%, list=30%, signal=76%	Statistics
GO_B_CELL_ACTIVATION	87	0.21774	2.4108	0	0.0065177	0.352	1709	tags=37%, list=15%, signal=43%	Statistics
GO_CELL_CYCLE_CHECKPOINT	167	0.161735	2.40682	0	0.00658478	0.356	3399	tags=46%, list=30%, signal=65%	Statistics
GO_NEGATIVE_REGULATION_OF_STRESS_ACTIVATED_PROTEIN_KINASE_SIGNALING_CASCADE	32	0.35077	2.40296	0	0.00681736	0.372	2396	tags=56%, list=21%, signal=71%	Statistics
GO_NEGATIVE_REGULATION_OF_CELL_DIFFERENTIATION	283	0.120226	2.37731	0	0.00751782	0.421	3297	tags=41%, list=29%, signal=56%	Statistics
GO_CELLULAR_RESPONSE_TO_ABIOTIC_STIMULUS	168	0.159807	2.38738	0	0.00756063	0.399	4664	tags=57%, list=41%, signal=96%	Statistics
GO_FATTY_ACID_DERIVATIVE_BIOSYNTHETIC_PROCESS	16	0.483047	2.38128	0	0.00756239	0.41	3719	tags=81%, list=33%, signal=121%	Statistics
GO_MITOTIC_DNA_INTEGRITY_CHECKPOINT	88	0.222727	2.37755	0	0.00757767	0.42	3399	tags=52%, list=30%, signal=74%	Statistics
GO_DNA_REPLICATION_INDEPENDENT_NUCLEOSOME_ORGANIZATION	36	0.336271	2.37814	0	0.00758275	0.416	2482	tags=56%, list=22%, signal=71%	Statistics
GO_RESPONSE_TO_ALCOHOL	177	0.153658	2.38155	0	0.00763877	0.41	3324	tags=45%, list=29%, signal=62%	Statistics
GO_TRABECULA_MORPHOGENESIS	20	0.430139	2.37855	0	0.00764329	0.415	2485	tags=65%, list=22%, signal=83%	Statistics
GO_REGULATION_OF_TISSUE_REMODELING	26	0.384698	2.38312	0	0.00767343	0.408	2175	tags=58%, list=19%, signal=71%	Statistics
GO_SIGNAL_TRANSDUCTION_BY_P53_CLASS_MEDIATOR	105	0.196394	2.36234	0	0.00820946	0.459	3387	tags=50%, list=30%, signal=70%	Statistics
GO_REGENERATION	75	0.229819	2.34177	0	0.00948725	0.512	3286	tags=52%, list=29%, signal=73%	Statistics
GO_CENTROMERE_COMPLEX_ASSEMBLY	32	0.346231	2.33808	0.00399202	0.00958479	0.519	2447	tags=56%, list=22%, signal=72%	Statistics
GO_HOMOPHILIC_CELL_ADHESION_VIA_PLASMA_MEMBRANE_ADHESION_MOLECULES	52	0.273558	2.33261	0	0.00997337	0.54	4515	tags=67%, list=40%, signal=112%	Statistics
GO_NEGATIVE_REGULATION_OF_CATALYTIC_ACTIVITY	475	0.0923713	2.33009	0	0.0100265	0.544	6261	tags=64%, list=56%, signal=139%	Statistics
GO_NEGATIVE_REGULATION_OF_CELL_ADHESION	113	0.187408	2.32281	0.00196078	0.0103351	0.56	2296	tags=39%, list=20%, signal=48%	Statistics
GO_REGULATION_OF_STEM_CELL_PROLIFERATION	41	0.306322	2.32415	0	0.0103508	0.558	2881	tags=56%, list=26%, signal=75%	Statistics
GO_EPITHELIUM_DEVELOPMENT	443	0.0983809	2.3149	0.00199203	0.0103948	0.578	1910	tags=26%, list=17%, signal=31%	Statistics
GO_REGULATION_OF_LYMPHOCYTE_MEDIATED_IMMUNITY	62	0.248343	2.31617	0	0.01041	0.575	4304	tags=63%, list=38%, signal=101%	Statistics
GO_LYMPHOCYTE_COSTIMULATION	43	0.295487	2.3167	0	0.0104514	0.573	1399	tags=42%, list=12%, signal=48%	Statistics
GO_ALPHA_BETA_T_CELL_DIFFERENTIATION	23	0.397556	2.31747	0.00408998	0.0104683	0.57	3857	tags=74%, list=34%, signal=112%	Statistics
GO_SOMATIC_DIVERSIFICATION_OF_IMMUNE_RECEPTORS	36	0.32354	2.31837	0	0.010511	0.569	1686	tags=47%, list=15%, signal=55%	Statistics
GO_SYNAPSE_ORGANIZATION	65	0.245614	2.31198	0	0.0105739	0.588	2448	tags=46%, list=22%, signal=59%	Statistics
GO_ODONTOGENESIS	42	0.301901	2.30521	0.002	0.0109574	0.599	3317	tags=60%, list=29%, signal=84%	Statistics
GO_NEGATIVE_REGULATION_OF_CELL_CELL_ADHESION	70	0.237359	2.30348	0	0.0110104	0.604	3297	tags=53%, list=29%, signal=74%	Statistics
GO_NEGATIVE_REGULATION_OF_MAPK_CASCADE	102	0.197064	2.29868	0.00197628	0.0112289	0.614	1886	tags=36%, list=17%, signal=43%	Statistics
GO_NEGATIVE_REGULATION_OF_PEPTIDASE_ACTIVITY	95	0.2033	2.29613	0	0.0113739	0.624	3065	tags=47%, list=27%, signal=65%	Statistics
GO_ODONTOGENESIS_OF_DENTIN_CONTAINING_TOOTH	32	0.334861	2.29028	0	0.0118202	0.644	3279	tags=63%, list=29%, signal=88%	Statistics
GO_REGULATION_OF_CELL_DEVELOPMENT	443	0.0974938	2.28425	0	0.0121529	0.661	3344	tags=39%, list=30%, signal=53%	Statistics
GO_REGULATION_OF_PROTEIN_SERINE_THREONINE_KINASE_ACTIVITY	309	0.113389	2.28213	0	0.0122616	0.666	4518	tags=51%, list=40%, signal=83%	Statistics
GO_STEM_CELL_DIVISION	17	0.451594	2.27959	0.00207469	0.0123266	0.674	2872	tags=71%, list=25%, signal=95%	Statistics
GO_CELLULAR_RESPONSE_TO_RADIATION	101	0.191686	2.2766	0	0.0123868	0.677	4887	tags=62%, list=43%, signal=109%	Statistics
GO_POSITIVE_REGULATION_OF_HOMEOSTATIC_PROCESS	123	0.176021	2.27969	0	0.0124139	0.674	3259	tags=46%, list=29%, signal=64%	Statistics
GO_REGULATION_OF_GROWTH	354	0.101999	2.27033	0	0.0127944	0.7	3915	tags=45%, list=35%, signal=66%	Statistics
GO_ORGAN_REGENERATION	42	0.293286	2.27042	0	0.0128943	0.7	3682	tags=62%, list=33%, signal=92%	Statistics
GO_NEURON_DEVELOPMENT	332	0.108143	2.26545	0	0.0131466	0.711	2957	tags=37%, list=26%, signal=48%	Statistics
GO_FOREBRAIN_DEVELOPMENT	169	0.148801	2.26066	0	0.0133951	0.724	2948	tags=41%, list=26%, signal=54%	Statistics
GO_NEGATIVE_REGULATION_OF_GROWTH	127	0.173839	2.25748	0.00408998	0.0135644	0.73	3297	tags=46%, list=29%, signal=65%	Statistics
GO_REGULATION_OF_SMALL_GTPASE_MEDIATED_SIGNAL_TRANSDUCTION	187	0.142504	2.2558	0.00399202	0.0136567	0.736	1493	tags=27%, list=13%, signal=31%	Statistics
GO_DENDRITE_MORPHOGENESIS	27	0.362275	2.25116	0	0.01399	0.747	1352	tags=48%, list=12%, signal=55%	Statistics
GO_REGULATION_OF_GTPASE_ACTIVITY	399	0.0986609	2.24638	0.00194553	0.0142295	0.761	3897	tags=44%, list=35%, signal=65%	Statistics
GO_POSITIVE_REGULATION_OF_CELL_CYCLE_PROCESS	177	0.148863	2.2475	0	0.0142598	0.756	1722	tags=30%, list=15%, signal=35%	Statistics
GO_NEUROMUSCULAR_PROCESS_CONTROLLING_BALANCE	26	0.365983	2.24665	0.00397614	0.0142715	0.76	1952	tags=54%, list=17%, signal=65%	Statistics
GO_IMMUNE_RESPONSE_REGULATING_CELL_SURFACE_RECEPTOR_SIGNALING_PATHWAY	224	0.129446	2.24768	0	0.0143546	0.756	4304	tags=51%, list=38%, signal=81%	Statistics
GO_REGULATION_OF_PROTEIN_BINDING	121	0.17641	2.23835	0.00201207	0.0147855	0.775	2875	tags=43%, list=26%, signal=57%	Statistics
GO_ANTIGEN_RECEPTOR_MEDIATED_SIGNALING_PATHWAY	143	0.161496	2.23206	0.00212766	0.0150023	0.793	2615	tags=39%, list=23%, signal=50%	Statistics
GO_NEGATIVE_REGULATION_OF_TRANSCRIPTION_FROM_RNA_POLYMERASE_II_PROMOTER	473	0.0888856	2.23486	0.00197628	0.015016	0.781	2994	tags=35%, list=27%, signal=46%	Statistics
GO_REGULATION_OF_DNA_REPAIR	60	0.242934	2.23266	0	0.0150372	0.791	3098	tags=52%, list=27%, signal=71%	Statistics
GO_PEPTIDYL_TYROSINE_AUTOPHOSPHORYLATION	27	0.357353	2.23289	0.00202429	0.0151236	0.79	2242	tags=56%, list=20%, signal=69%	Statistics
GO_MITOTIC_CELL_CYCLE_CHECKPOINT	120	0.175126	2.2242	0	0.0157804	0.822	3399	tags=48%, list=30%, signal=67%	Statistics
GO_REGULATION_OF_TELOMERASE_RNA_LOCALIZATION_TO_CAJAL_BODY	15	0.484742	2.22448	0	0.0158703	0.821	5061	tags=93%, list=45%, signal=169%	Statistics
GO_CELL_PROJECTION_ORGANIZATION	492	0.0889307	2.21996	0.00419287	0.0162018	0.834	2957	tags=35%, list=26%, signal=45%	Statistics
GO_REGULATION_OF_BONE_RESORPTION	15	0.474185	2.21701	0	0.0164229	0.842	2175	tags=67%, list=19%, signal=83%	Statistics
GO_ENDOCRINE_SYSTEM_DEVELOPMENT	46	0.281024	2.21178	0	0.0167495	0.854	4439	tags=67%, list=39%, signal=111%	Statistics
GO_NEGATIVE_REGULATION_OF_CELL_PROLIFERATION	342	0.105706	2.21269	0.00196078	0.0167659	0.852	3259	tags=39%, list=29%, signal=53%	Statistics
GO_NEGATIVE_REGULATION_OF_INTRACELLULAR_SIGNAL_TRANSDUCTION	291	0.113003	2.20239	0	0.0176402	0.867	3289	tags=40%, list=29%, signal=55%	Statistics
GO_RESPONSE_TO_ORGANIC_CYCLIC_COMPOUND	475	0.0873539	2.19245	0.00215054	0.0187002	0.892	3682	tags=41%, list=33%, signal=58%	Statistics
GO_POSITIVE_REGULATION_OF_FIBROBLAST_PROLIFERATION	26	0.369268	2.19322	0	0.0187565	0.892	4082	tags=73%, list=36%, signal=114%	Statistics
GO_NUCLEOSIDE_DIPHOSPHATE_METABOLIC_PROCESS	60	0.239329	2.19385	0.00369686	0.0187669	0.89	2575	tags=47%, list=23%, signal=60%	Statistics
GO_HIPPOCAMPUS_DEVELOPMENT	39	0.298787	2.1814	0	0.0198694	0.915	3867	tags=64%, list=34%, signal=97%	Statistics
GO_REGULATION_OF_INTERLEUKIN_2_PRODUCTION	29	0.342106	2.17821	0	0.020177	0.921	3148	tags=62%, list=28%, signal=86%	Statistics
GO_MESODERM_DEVELOPMENT	52	0.253998	2.1766	0.00392157	0.0201844	0.923	4301	tags=63%, list=38%, signal=102%	Statistics
GO_CELL_ACTIVATION_INVOLVED_IN_IMMUNE_RESPONSE	72	0.215568	2.17148	0	0.0208288	0.927	1811	tags=38%, list=16%, signal=44%	Statistics
GO_RESPONSE_TO_RADIATION	265	0.116147	2.16799	0.00201207	0.0212695	0.928	3781	tags=45%, list=34%, signal=66%	Statistics
GO_POSITIVE_REGULATION_OF_CYTOKINE_PRODUCTION	195	0.133181	2.16411	0	0.0216485	0.932	2627	tags=36%, list=23%, signal=47%	Statistics
GO_CELLULAR_COMPONENT_MORPHOGENESIS	474	0.0870221	2.16057	0.00207469	0.0220663	0.937	2887	tags=34%, list=26%, signal=44%	Statistics
GO_REGULATION_OF_VASCULAR_PERMEABILITY	15	0.466098	2.15139	0	0.0232855	0.943	2266	tags=67%, list=20%, signal=83%	Statistics
GO_POSITIVE_REGULATION_OF_TELOMERE_MAINTENANCE_VIA_TELOMERE_LENGTHENING	31	0.318065	2.14593	0.00210084	0.0240706	0.951	5512	tags=81%, list=49%, signal=157%	Statistics
GO_RESPONSE_TO_WOUNDING	275	0.11205	2.14275	0.00373832	0.0243266	0.953	3971	tags=46%, list=35%, signal=70%	Statistics
GO_REGULATION_OF_B_CELL_PROLIFERATION	32	0.315003	2.14339	0.00192678	0.0243537	0.953	3150	tags=59%, list=28%, signal=82%	Statistics
GO_ORGAN_MORPHOGENESIS	368	0.0958506	2.13171	0.0020202	0.0258847	0.963	2353	tags=30%, list=21%, signal=37%	Statistics
GO_ATP_DEPENDENT_CHROMATIN_REMODELING	54	0.244159	2.12678	0	0.0265478	0.966	2269	tags=44%, list=20%, signal=55%	Statistics
GO_PYRIMIDINE_NUCLEOSIDE_BIOSYNTHETIC_PROCESS	22	0.369263	2.12532	0.00201207	0.0266288	0.966	3529	tags=68%, list=31%, signal=99%	Statistics
GO_REGULATION_OF_LEUKOCYTE_DIFFERENTIATION	115	0.170827	2.11599	0	0.0277997	0.968	2405	tags=38%, list=21%, signal=48%	Statistics
GO_NEGATIVE_REGULATION_OF_LOCOMOTION	127	0.165101	2.11633	0.00399202	0.0279058	0.968	2862	tags=42%, list=25%, signal=55%	Statistics
GO_REGULATION_OF_TRANSCRIPTION_INVOLVED_IN_G1_S_TRANSITION_OF_MITOTIC_CELL_CYCLE	23	0.368639	2.11416	0.00203666	0.0280142	0.97	5162	tags=83%, list=46%, signal=152%	Statistics
GO_NEGATIVE_REGULATION_OF_LIPID_BIOSYNTHETIC_PROCESS	28	0.338625	2.11322	0.00212766	0.0280928	0.972	3839	tags=68%, list=34%, signal=103%	Statistics
GO_RESPONSE_TO_FATTY_ACID	43	0.265255	2.1117	0.00776699	0.0281545	0.973	5407	tags=74%, list=48%, signal=143%	Statistics
GO_G1_DNA_DAMAGE_CHECKPOINT	65	0.222622	2.10434	0.00421053	0.0291328	0.976	3399	tags=52%, list=30%, signal=74%	Statistics
GO_REGULATION_OF_HEMOPOIESIS	164	0.141092	2.0945	0	0.0307776	0.98	2967	tags=40%, list=26%, signal=54%	Statistics
GO_GASTRULATION	69	0.21307	2.08645	0.00207469	0.0308915	0.983	4145	tags=58%, list=37%, signal=91%	Statistics
GO_DIENCEPHALON_DEVELOPMENT	23	0.352988	2.08673	0	0.0310148	0.983	5338	tags=83%, list=47%, signal=157%	Statistics
GO_T_CELL_PROLIFERATION	22	0.362901	2.08792	0.00394477	0.0310374	0.982	2064	tags=55%, list=18%, signal=67%	Statistics
GO_NEGATIVE_REGULATION_OF_TRANSPORT	232	0.119741	2.08817	0.00398406	0.0311783	0.982	3583	tags=44%, list=32%, signal=63%	Statistics
GO_BETA_CATENIN_TCF_COMPLEX_ASSEMBLY	25	0.346267	2.09083	0.0019685	0.0313104	0.981	2416	tags=56%, list=21%, signal=71%	Statistics
GO_UNSATURATED_FATTY_ACID_BIOSYNTHETIC_PROCESS	24	0.348897	2.08819	0.00613497	0.0313535	0.982	4527	tags=75%, list=40%, signal=125%	Statistics
GO_POSITIVE_REGULATION_OF_B_CELL_PROLIFERATION	24	0.360281	2.08919	0.00409836	0.0313546	0.982	4399	tags=75%, list=39%, signal=123%	Statistics
GO_HISTONE_EXCHANGE	34	0.299448	2.08933	0	0.0315	0.982	2269	tags=50%, list=20%, signal=62%	Statistics
GO_POSITIVE_REGULATION_OF_MAPK_CASCADE	227	0.120522	2.08063	0.00391389	0.0318408	0.983	3384	tags=42%, list=30%, signal=59%	Statistics
GO_ACTIVATION_OF_CYSTEINE_TYPE_ENDOPEPTIDASE_ACTIVITY	66	0.223353	2.07824	0.00206612	0.0322106	0.984	3131	tags=50%, list=28%, signal=69%	Statistics
GO_RECEPTOR_MEDIATED_ENDOCYTOSIS	104	0.172154	2.07258	0.00212314	0.0332983	0.986	3061	tags=44%, list=27%, signal=60%	Statistics
GO_POSITIVE_REGULATION_OF_CELL_CYCLE	233	0.117418	2.06996	0.0038835	0.0337179	0.986	1750	tags=27%, list=16%, signal=31%	Statistics
GO_REGULATION_OF_RAS_PROTEIN_SIGNAL_TRANSDUCTION	118	0.164267	2.06577	0.00198413	0.0344718	0.986	2942	tags=42%, list=26%, signal=57%	Statistics
GO_POSITIVE_REGULATION_OF_IMMUNE_EFFECTOR_PROCESS	83	0.193456	2.06423	0.00404858	0.0345459	0.987	2451	tags=41%, list=22%, signal=52%	Statistics
GO_NEGATIVE_REGULATION_OF_CELL_GROWTH	99	0.179482	2.05994	0.006	0.0352738	0.989	3230	tags=46%, list=29%, signal=65%	Statistics
GO_NEGATIVE_REGULATION_OF_CELL_CYCLE_PROCESS	175	0.137231	2.05694	0.00396825	0.0356966	0.99	3499	tags=45%, list=31%, signal=64%	Statistics
GO_IMMUNE_EFFECTOR_PROCESS	268	0.109236	2.05279	0.00400802	0.0359396	0.991	4053	tags=47%, list=36%, signal=71%	Statistics
GO_EMBRYONIC_MORPHOGENESIS	253	0.111014	2.05337	0.00598802	0.0360297	0.991	3898	tags=45%, list=35%, signal=68%	Statistics
GO_ZYMOGEN_ACTIVATION	66	0.223353	2.05434	0.00417537	0.0360622	0.991	3131	tags=50%, list=28%, signal=69%	Statistics
GO_POSITIVE_REGULATION_OF_CYTOKINE_PRODUCTION_INVOLVED_IN_IMMUNE_RESPONSE	18	0.396356	2.04956	0.00193798	0.0363938	0.992	4304	tags=78%, list=38%, signal=126%	Statistics
GO_ACTIVATION_OF_PROTEIN_KINASE_ACTIVITY	170	0.133798	2.0455	0.00408998	0.036761	0.995	3419	tags=44%, list=30%, signal=62%	Statistics
GO_NEGATIVE_REGULATION_OF_BINDING	89	0.185586	2.04556	0	0.0369486	0.995	2862	tags=44%, list=25%, signal=58%	Statistics
GO_CHROMOSOME_SEGREGATION	221	0.118372	2.04558	0.008	0.0371381	0.995	3739	tags=45%, list=33%, signal=66%	Statistics
GO_WOUND_HEALING	238	0.114115	2.0398	0.0038835	0.0378584	0.995	4469	tags=51%, list=40%, signal=82%	Statistics
GO_LIMBIC_SYSTEM_DEVELOPMENT	47	0.253529	2.03845	0.00784314	0.0378973	0.995	3867	tags=60%, list=34%, signal=90%	Statistics
GO_NEGATIVE_REGULATION_OF_PHOSPHORUS_METABOLIC_PROCESS	334	0.0980099	2.02391	0.00779727	0.0383582	0.997	3583	tags=41%, list=32%, signal=59%	Statistics
GO_REGULATION_OF_NERVOUS_SYSTEM_DEVELOPMENT	379	0.0887112	2.02455	0.00392927	0.0384106	0.997	3344	tags=38%, list=30%, signal=53%	Statistics
GO_EXTRACELLULAR_STRUCTURE_ORGANIZATION	96	0.174969	2.03187	0.00776699	0.038414	0.996	2035	tags=35%, list=18%, signal=43%	Statistics
GO_SKELETAL_SYSTEM_DEVELOPMENT	209	0.12106	2.03246	0.00976562	0.0384272	0.996	2542	tags=34%, list=23%, signal=44%	Statistics
GO_POSITIVE_REGULATION_OF_STEM_CELL_PROLIFERATION	30	0.311728	2.02282	0.0123711	0.0384329	0.997	2881	tags=57%, list=26%, signal=76%	Statistics
GO_TRANSMEMBRANE_RECEPTOR_PROTEIN_TYROSINE_KINASE_SIGNALING_PATHWAY	305	0.103558	2.02499	0.00195695	0.0384709	0.997	3297	tags=39%, list=29%, signal=54%	Statistics
GO_SENSORY_PERCEPTION_OF_PAIN	24	0.351165	2.03251	0.0102459	0.038582	0.996	3093	tags=63%, list=27%, signal=86%	Statistics
GO_POSITIVE_REGULATION_OF_BINDING	92	0.181025	2.03349	0.00212314	0.0385953	0.995	2875	tags=43%, list=26%, signal=58%	Statistics
GO_POSITIVE_REGULATION_OF_PEPTIDYL_TYROSINE_PHOSPHORYLATION	60	0.219754	2.02753	0.00398406	0.0386057	0.996	2231	tags=42%, list=20%, signal=52%	Statistics
GO_POSITIVE_REGULATION_OF_EPITHELIAL_TO_MESENCHYMAL_TRANSITION	23	0.350738	2.03022	0.00583658	0.038611	0.996	1444	tags=48%, list=13%, signal=55%	Statistics
GO_DNA_INTEGRITY_CHECKPOINT	128	0.153125	2.02585	0.00195695	0.0386466	0.997	3399	tags=45%, list=30%, signal=64%	Statistics
GO_ENDOTHELIAL_CELL_MIGRATION	33	0.295392	2.025	0.00196464	0.0386532	0.997	2485	tags=52%, list=22%, signal=66%	Statistics
GO_REGULATION_OF_FIBROBLAST_PROLIFERATION	47	0.262866	2.03415	0.00614754	0.038666	0.995	3043	tags=53%, list=27%, signal=73%	Statistics
GO_SIGNAL_TRANSDUCTION_IN_RESPONSE_TO_DNA_DAMAGE	84	0.187755	2.02623	0.00394477	0.0387563	0.997	3399	tags=49%, list=30%, signal=69%	Statistics
GO_DNA_BIOSYNTHETIC_PROCESS	107	0.168908	2.02762	0.00792079	0.0387785	0.996	2958	tags=43%, list=26%, signal=58%	Statistics
GO_POSITIVE_REGULATION_OF_STEM_CELL_DIFFERENTIATION	26	0.331935	2.02803	0.0038835	0.0388549	0.996	1468	tags=46%, list=13%, signal=53%	Statistics
GO_RESPONSE_TO_ACID_CHEMICAL	159	0.13801	2.01794	0	0.0393834	0.998	3214	tags=42%, list=29%, signal=58%	Statistics
GO_RESPONSE_TO_EPIDERMAL_GROWTH_FACTOR	19	0.3865	2.01665	0.00404858	0.0395709	0.998	3954	tags=74%, list=35%, signal=113%	Statistics
GO_MUSCLE_ORGAN_DEVELOPMENT	120	0.158495	2.01468	0.00770713	0.0398473	0.998	3021	tags=43%, list=27%, signal=57%	Statistics
GO_ANATOMICAL_STRUCTURE_HOMEOSTASIS	165	0.13437	2.01247	0.00203666	0.0401735	0.998	2946	tags=39%, list=26%, signal=53%	Statistics
GO_CELLULAR_RESPONSE_TO_NITROGEN_COMPOUND	299	0.103322	2.01047	0.0039604	0.0405489	0.998	2182	tags=29%, list=19%, signal=36%	Statistics
GO_NEURAL_PRECURSOR_CELL_PROLIFERATION	38	0.272264	2.00846	0.00619835	0.0407849	0.998	2872	tags=53%, list=25%, signal=70%	Statistics
GO_REGULATION_OF_JUN_KINASE_ACTIVITY	56	0.225154	2.00685	0.00199203	0.0410087	0.998	3511	tags=54%, list=31%, signal=77%	Statistics
GO_ORGANOPHOSPHATE_CATABOLIC_PROCESS	75	0.201901	2.00507	0.00816326	0.0412171	0.998	7054	tags=83%, list=63%, signal=220%	Statistics
GO_RESPONSE_TO_IONIZING_RADIATION	114	0.164194	2.00551	0.00619835	0.0412612	0.998	2912	tags=42%, list=26%, signal=56%	Statistics
GO_POSITIVE_REGULATION_OF_PROTEIN_BINDING	56	0.22804	1.99898	0.00843882	0.0423366	0.999	2875	tags=48%, list=26%, signal=64%	Statistics
GO_NEGATIVE_REGULATION_OF_MITOTIC_CELL_CYCLE	163	0.132912	1.999	0.00580271	0.0425183	0.999	2809	tags=38%, list=25%, signal=50%	Statistics
GO_CHROMATIN_REMODELING	115	0.159364	1.9902	0.00596422	0.0442288	0.999	1651	tags=30%, list=15%, signal=35%	Statistics
GO_MYELOID_LEUKOCYTE_ACTIVATION	46	0.243993	1.99044	0.00210526	0.044373	0.999	2405	tags=46%, list=21%, signal=58%	Statistics
GO_MORPHOGENESIS_OF_AN_EPITHELIUM	212	0.115906	1.98203	0.0019802	0.0456288	0.999	1694	tags=26%, list=15%, signal=31%	Statistics
GO_REGULATION_OF_ERYTHROCYTE_DIFFERENTIATION	26	0.320844	1.98219	0.0077821	0.0457963	0.999	4193	tags=69%, list=37%, signal=110%	Statistics
GO_RESPONSE_TO_NITROGEN_COMPOUND	465	0.0809716	1.98281	0.00429185	0.0458718	0.999	3583	tags=40%, list=32%, signal=56%	Statistics
GO_MORPHOGENESIS_OF_A_BRANCHING_STRUCTURE	78	0.192727	1.97857	0.00619835	0.0463695	0.999	3043	tags=46%, list=27%, signal=63%	Statistics
GO_RESPONSE_TO_CYTOKINE	381	0.0879847	1.97558	0.00590551	0.0469883	0.999	4335	tags=47%, list=38%, signal=74%	Statistics
GO_PROTEIN_AUTOPHOSPHORYLATION	137	0.145955	1.97242	0.00623701	0.0476588	0.999	4214	tags=52%, list=37%, signal=82%	Statistics
GO_NEGATIVE_REGULATION_OF_OSSIFICATION	34	0.286426	1.97177	0.0020202	0.047663	0.999	5398	tags=76%, list=48%, signal=146%	Statistics
GO_CYTOKINE_MEDIATED_SIGNALING_PATHWAY	223	0.115232	1.97069	0.00408163	0.0477344	0.999	4335	tags=50%, list=38%, signal=79%	Statistics
GO_G_PROTEIN_COUPLED_RECEPTOR_SIGNALING_PATHWAY	191	0.125009	1.96629	0.0020284	0.0479267	0.999	1741	tags=28%, list=15%, signal=32%	Statistics
GO_NEGATIVE_REGULATION_OF_CYTOSKELETON_ORGANIZATION	167	0.132689	1.96646	0.00618557	0.0480904	0.999	1090	tags=23%, list=10%, signal=25%	Statistics
GO_NEGATIVE_REGULATION_OF_LIPID_METABOLIC_PROCESS	43	0.25748	1.96661	0.0060241	0.0482554	0.999	3922	tags=60%, list=35%, signal=92%	Statistics
GO_RESPONSE_TO_UV	103	0.166689	1.96811	0.0059761	0.0482755	0.999	5030	tags=61%, list=45%, signal=109%	Statistics
GO_GLYCEROLIPID_METABOLIC_PROCESS	212	0.116324	1.96701	0.00399202	0.0483558	0.999	2965	tags=38%, list=26%, signal=50%	Statistics
GO_REGULATION_OF_PEPTIDE_SECRETION	91	0.176973	1.96342	0.0101833	0.0484826	0.999	2231	tags=37%, list=20%, signal=46%	Statistics
GO_NEUROLOGICAL_SYSTEM_PROCESS	285	0.100231	1.9615	0.00389105	0.0487086	0.999	4631	tags=51%, list=41%, signal=84%	Statistics
GO_FATTY_ACID_DERIVATIVE_METABOLIC_PROCESS	28	0.316243	1.96189	0.00788955	0.0487849	0.999	4493	tags=71%, list=40%, signal=119%	Statistics
GO_POSITIVE_REGULATION_OF_NIK_NF_KAPPAB_SIGNALING	19	0.367747	1.95742	0.0140845	0.0497202	0.999	4758	tags=79%, list=42%, signal=136%	Statistics

## Sheet: 697 GO GSEA
Enrichment of GO terms in f-statistics ranked list of differentially expressed genes in 697 cell line after SOX11 knockdown
NAME	SIZE	ES	NES	NOM p-val	FDR q-val	FWER p-val	RANK AT MAX	LEADING EDGE	pos/neg	ranking for GSEA
GO_HOMOPHILIC_CELL_ADHESION_VIA_PLASMA_MEMBRANE_ADHESION_MOLECULES	48	0.393149	3.22762	0	0	0	3460	tags=71%, list=32%, signal=103%	pos	F statistics
GO_BIOLOGICAL_ADHESION	410	0.130707	3.04557	0	0.00125115	0.002	3473	tags=44%, list=32%, signal=63%	pos	F statistics
GO_CELL_CELL_ADHESION_VIA_PLASMA_MEMBRANE_ADHESION_MOLECULES	60	0.300213	2.68723	0	0.0110753	0.053	3473	tags=62%, list=32%, signal=90%	pos	F statistics
GO_POSITIVE_REGULATION_OF_CELL_DIFFERENTIATION	406	0.114041	2.70033	0	0.0120434	0.048	3023	tags=39%, list=28%, signal=51%	pos	F statistics
GO_CELL_CELL_ADHESION	260	0.146934	2.71861	0	0.0137729	0.044	3473	tags=46%, list=32%, signal=66%	pos	F statistics
GO_TAXIS	174	0.178089	2.73349	0	0.0149726	0.036	2102	tags=37%, list=19%, signal=45%	pos	F statistics
GO_SYSTEM_PROCESS	486	0.102567	2.60222	0	0.0177103	0.108	2996	tags=37%, list=27%, signal=49%	pos	F statistics
GO_REGULATION_OF_NEURON_PROJECTION_DEVELOPMENT	217	0.150636	2.57894	0	0.0178169	0.122	3218	tags=44%, list=29%, signal=61%	pos	F statistics
GO_REGULATION_OF_CELL_PROJECTION_ORGANIZATION	310	0.130019	2.61579	0	0.0191562	0.103	3023	tags=40%, list=28%, signal=54%	pos	F statistics
GO_FORMATION_OF_PRIMARY_GERM_LAYER	50	0.297835	2.50382	0	0.0285778	0.209	2877	tags=56%, list=26%, signal=76%	pos	F statistics
GO_REGULATION_OF_ERK1_AND_ERK2_CASCADE	90	0.21961	2.43968	0	0.0285846	0.311	4173	tags=60%, list=38%, signal=96%	pos	F statistics
GO_SENSORY_PERCEPTION_OF_MECHANICAL_STIMULUS	53	0.288705	2.44405	0	0.0292396	0.3	2837	tags=55%, list=26%, signal=74%	pos	F statistics
GO_POSITIVE_REGULATION_OF_CELL_SUBSTRATE_ADHESION	45	0.309895	2.45965	0	0.029593	0.272	4880	tags=76%, list=45%, signal=136%	pos	F statistics
GO_MESODERM_DEVELOPMENT	53	0.283455	2.4504	0	0.0300885	0.291	2688	tags=53%, list=25%, signal=70%	pos	F statistics
GO_NEUROLOGICAL_SYSTEM_PROCESS	267	0.129489	2.46615	0	0.0310253	0.263	2996	tags=40%, list=27%, signal=54%	pos	F statistics
GO_PLATELET_DEGRANULATION	43	0.309735	2.41876	0	0.0311912	0.351	4249	tags=70%, list=39%, signal=114%	pos	F statistics
GO_REGULATION_OF_CELL_MORPHOGENESIS	321	0.120071	2.47409	0	0.0316905	0.249	3013	tags=39%, list=28%, signal=53%	pos	F statistics
GO_REGULATION_OF_LEUKOCYTE_PROLIFERATION	100	0.209917	2.40503	0	0.0337924	0.396	1113	tags=31%, list=10%, signal=34%	pos	F statistics
GO_MESODERM_MORPHOGENESIS	30	0.354752	2.3517	0	0.0408585	0.508	2688	tags=60%, list=25%, signal=79%	pos	F statistics
GO_NEGATIVE_REGULATION_OF_ERK1_AND_ERK2_CASCADE	36	0.32087	2.3521	0	0.0428396	0.508	3787	tags=67%, list=35%, signal=102%	pos	F statistics
GO_NEGATIVE_REGULATION_OF_CELL_PROJECTION_ORGANIZATION	77	0.228214	2.3569	0	0.0437747	0.497	2772	tags=48%, list=25%, signal=64%	pos	F statistics
GO_REGULATION_OF_NEURON_DIFFERENTIATION	283	0.118662	2.31792	0.00400802	0.0486524	0.583	2943	tags=39%, list=27%, signal=51%	pos	F statistics
GO_POSITIVE_REGULATION_OF_CELL_ADHESION	184	0.144803	2.3059	0	0.0504706	0.615	6635	tags=75%, list=61%, signal=188%	pos	F statistics
GO_CELL_PROJECTION_ORGANIZATION	484	0.0885969	2.24999	0.00386847	0.0654148	0.754	1782	tags=25%, list=16%, signal=28%	pos	F statistics
GO_REGULATION_OF_CHEMOTAXIS	66	0.23851	2.25194	0	0.0674304	0.75	2705	tags=48%, list=25%, signal=64%	pos	F statistics
GO_REGULATION_OF_B_CELL_ACTIVATION	61	0.243618	2.23901	0	0.0683401	0.783	1113	tags=34%, list=10%, signal=38%	pos	F statistics
GO_REGULATION_OF_MAPK_CASCADE	325	0.105724	2.25331	0.00192308	0.0694619	0.744	3852	tags=46%, list=35%, signal=68%	pos	F statistics
GO_POSITIVE_REGULATION_OF_CELL_PROJECTION_ORGANIZATION	172	0.143974	2.21525	0.00195312	0.0731484	0.834	3023	tags=42%, list=28%, signal=57%	pos	F statistics
GO_REGULATED_EXOCYTOSIS	87	0.199874	2.21807	0	0.0745034	0.829	4110	tags=57%, list=38%, signal=91%	pos	F statistics
GO_REGULATION_OF_T_CELL_PROLIFERATION	71	0.214491	2.20134	0.00194932	0.0771816	0.858	3363	tags=52%, list=31%, signal=75%	pos	F statistics
GO_INFLAMMATORY_RESPONSE	149	0.154397	2.17868	0	0.0778023	0.901	5079	tags=62%, list=47%, signal=114%	pos	F statistics
GO_POSITIVE_REGULATION_OF_INTERLEUKIN_1_PRODUCTION	16	0.456425	2.17942	0	0.0795401	0.899	3895	tags=81%, list=36%, signal=126%	pos	F statistics
GO_ANATOMICAL_STRUCTURE_FORMATION_INVOLVED_IN_MORPHOGENESIS	480	0.0873973	2.18655	0.00206612	0.0802876	0.887	1976	tags=26%, list=18%, signal=31%	pos	F statistics
GO_NEGATIVE_REGULATION_OF_DEVELOPMENTAL_PROCESS	380	0.0945613	2.1444	0.00195695	0.0805991	0.941	1675	tags=24%, list=15%, signal=28%	pos	F statistics
GO_SENSORY_PERCEPTION	141	0.157519	2.18029	0.00407332	0.0814159	0.898	2406	tags=38%, list=22%, signal=48%	pos	F statistics
GO_NEGATIVE_REGULATION_OF_NEURON_DIFFERENTIATION	97	0.18068	2.14646	0.0020202	0.081771	0.94	2772	tags=43%, list=25%, signal=58%	pos	F statistics
GO_VASCULATURE_DEVELOPMENT	226	0.123127	2.15027	0.00188679	0.0819053	0.936	2548	tags=35%, list=23%, signal=45%	pos	F statistics
GO_REGULATION_OF_CELL_SUBSTRATE_ADHESION	90	0.199365	2.18702	0	0.082597	0.887	4999	tags=66%, list=46%, signal=120%	pos	F statistics
GO_EPITHELIUM_DEVELOPMENT	432	0.0894893	2.15183	0	0.083238	0.935	2549	tags=32%, list=23%, signal=40%	pos	F statistics
GO_CELL_ACTIVATION	294	0.108893	2.15521	0.00199601	0.0833231	0.931	2705	tags=35%, list=25%, signal=46%	pos	F statistics
GO_REGULATION_OF_NERVOUS_SYSTEM_DEVELOPMENT	376	0.0960915	2.16267	0	0.0834852	0.922	3023	tags=37%, list=28%, signal=49%	pos	F statistics
GO_REGULATION_OF_CELL_MORPHOGENESIS_INVOLVED_IN_DIFFERENTIATION	184	0.133882	2.12804	0.00193424	0.0843505	0.955	3013	tags=41%, list=28%, signal=55%	pos	F statistics
GO_REGULATION_OF_CELL_DEVELOPMENT	440	0.09038	2.15533	0.00404858	0.0854057	0.931	3023	tags=36%, list=28%, signal=48%	pos	F statistics
GO_ORGAN_MORPHOGENESIS	361	0.0965668	2.12846	0.00389864	0.0861082	0.955	2549	tags=33%, list=23%, signal=41%	pos	F statistics
GO_POSITIVE_REGULATION_OF_NEURON_PROJECTION_DEVELOPMENT	129	0.15909	2.11555	0.0019802	0.0876149	0.96	3023	tags=43%, list=28%, signal=59%	pos	F statistics
GO_LOCOMOTION	496	0.0846996	2.11727	0.00408163	0.0885311	0.96	2749	tags=33%, list=25%, signal=42%	pos	F statistics
GO_IMMUNE_SYSTEM_DEVELOPMENT	334	0.0974444	2.08452	0.00209644	0.10226	0.984	2466	tags=32%, list=23%, signal=40%	pos	F statistics
GO_POSITIVE_REGULATION_OF_LEUKOCYTE_PROLIFERATION	63	0.220269	2.07986	0	0.102711	0.984	1421	tags=35%, list=13%, signal=40%	pos	F statistics
GO_TISSUE_MORPHOGENESIS	250	0.113977	2.0847	0.0063425	0.104382	0.984	2758	tags=36%, list=25%, signal=48%	pos	F statistics
GO_ACTIN_FILAMENT_BASED_PROCESS	267	0.109496	2.06889	0.00204082	0.107983	0.988	1532	tags=25%, list=14%, signal=28%	pos	F statistics
GO_POSITIVE_REGULATION_OF_INTERLEUKIN_1_BETA_PRODUCTION	15	0.443866	2.0604	0.00630252	0.111605	0.99	3895	tags=80%, list=36%, signal=124%	pos	F statistics
GO_POSITIVE_REGULATION_OF_MAPK_CASCADE	206	0.118542	2.0395	0	0.116598	0.996	3023	tags=39%, list=28%, signal=53%	pos	F statistics
GO_GRANULOCYTE_MIGRATION	19	0.395495	2.04046	0.00193798	0.118106	0.996	2010	tags=58%, list=18%, signal=71%	pos	F statistics
GO_REGULATION_OF_PROTEIN_MATURATION	31	0.303024	2.04178	0.00196078	0.119268	0.996	2688	tags=55%, list=25%, signal=73%	pos	F statistics
GO_NEGATIVE_REGULATION_OF_CHEMOTAXIS	19	0.387621	2.03233	0.00410678	0.11965	0.997	4395	tags=79%, list=40%, signal=132%	pos	F statistics
GO_CELL_PROLIFERATION	373	0.0902091	2.02862	0.00625	0.120377	0.997	2883	tags=35%, list=26%, signal=46%	pos	F statistics
GO_NEGATIVE_REGULATION_OF_CELL_DEVELOPMENT	149	0.143445	2.04213	0.00592885	0.121419	0.996	3218	tags=44%, list=29%, signal=61%	pos	F statistics
GO_EXTRACELLULAR_STRUCTURE_ORGANIZATION	95	0.177288	2.0175	0.00596422	0.126719	0.997	2678	tags=42%, list=25%, signal=55%	pos	F statistics
GO_RESPONSE_TO_BACTERIUM	189	0.127553	2.01424	0.00208768	0.126951	0.997	2386	tags=34%, list=22%, signal=43%	pos	F statistics
GO_ADIPOSE_TISSUE_DEVELOPMENT	21	0.366972	2.00831	0.00400802	0.129381	0.997	6920	tags=100%, list=63%, signal=272%	pos	F statistics
GO_LEUKOCYTE_CELL_CELL_ADHESION	134	0.149578	1.99958	0.00796813	0.131958	0.998	2705	tags=40%, list=25%, signal=52%	pos	F statistics
GO_SINGLE_ORGANISM_CELL_ADHESION	220	0.115042	2.00088	0.00588235	0.13305	0.998	2491	tags=34%, list=23%, signal=43%	pos	F statistics
GO_POSITIVE_REGULATION_OF_TRANSPORT	472	0.0787749	1.95431	0.00588235	0.142491	1	1212	tags=19%, list=11%, signal=20%	pos	F statistics
GO_REGULATION_OF_OSSIFICATION	84	0.182845	1.95877	0.00823045	0.142682	1	3348	tags=49%, list=31%, signal=70%	pos	F statistics
GO_POSITIVE_REGULATION_OF_CELL_PROLIFERATION	379	0.0887287	1.96642	0.00753296	0.142716	1	1657	tags=24%, list=15%, signal=27%	pos	F statistics
GO_LEUKOCYTE_ACTIVATION	212	0.117713	1.96881	0.00793651	0.142857	1	2705	tags=36%, list=25%, signal=47%	pos	F statistics
GO_POSITIVE_REGULATION_OF_IMMUNE_RESPONSE	309	0.0944416	1.95594	0.00788955	0.142872	1	7055	tags=74%, list=65%, signal=203%	pos	F statistics
GO_PROTEIN_DEPHOSPHORYLATION	136	0.147409	1.95158	0.0199203	0.142944	1	3950	tags=51%, list=36%, signal=78%	pos	F statistics
GO_POSITIVE_REGULATION_OF_CELL_MATRIX_ADHESION	21	0.363285	1.97896	0.00613497	0.142972	1	4880	tags=81%, list=45%, signal=146%	pos	F statistics
GO_RESPONSE_TO_METAL_ION	169	0.131501	1.98353	0.0019685	0.14299	0.999	2527	tags=36%, list=23%, signal=46%	pos	F statistics
GO_EMBRYONIC_MORPHOGENESIS	256	0.107021	1.9805	0.00205761	0.143501	1	2953	tags=38%, list=27%, signal=50%	pos	F statistics
GO_REGULATION_OF_GTPASE_ACTIVITY	383	0.0884267	1.95973	0.0121951	0.143953	1	3715	tags=43%, list=34%, signal=62%	pos	F statistics
GO_ANGIOGENESIS	134	0.145082	1.96973	0.00206186	0.144185	1	3813	tags=49%, list=35%, signal=75%	pos	F statistics
GO_POSITIVE_REGULATION_OF_B_CELL_ACTIVATION	42	0.256123	1.97118	0.00203666	0.145063	1	1113	tags=36%, list=10%, signal=40%	pos	F statistics
GO_NEURON_PROJECTION_DEVELOPMENT	278	0.102364	1.96098	0	0.145134	1	1738	tags=26%, list=16%, signal=30%	pos	F statistics
GO_RESPONSE_TO_CADMIUM_ION	28	0.315871	1.97361	0.0143737	0.145339	1	5139	tags=79%, list=47%, signal=148%	pos	F statistics
GO_REGULATION_OF_G_PROTEIN_COUPLED_RECEPTOR_PROTEIN_SIGNALING_PATHWAY	54	0.224381	1.9172	0.00823045	0.147478	1	6257	tags=80%, list=57%, signal=186%	pos	F statistics
GO_NEUROBLAST_PROLIFERATION	17	0.380977	1.91826	0.00198807	0.148306	1	5481	tags=88%, list=50%, signal=177%	pos	F statistics
GO_MYELOID_LEUKOCYTE_MIGRATION	26	0.319017	1.93667	0.00636943	0.148648	1	4084	tags=69%, list=37%, signal=110%	pos	F statistics
GO_GASTRULATION	78	0.186521	1.93187	0.00994036	0.148917	1	2877	tags=45%, list=26%, signal=60%	pos	F statistics
GO_REGULATION_OF_INTERLEUKIN_1_BETA_PRODUCTION	23	0.339101	1.93396	0.00587084	0.149059	1	5800	tags=87%, list=53%, signal=185%	pos	F statistics
GO_CIRCULATORY_SYSTEM_DEVELOPMENT	397	0.0855276	1.91899	0.00792079	0.149349	1	2510	tags=31%, list=23%, signal=39%	pos	F statistics
GO_NEGATIVE_REGULATION_OF_INTRACELLULAR_SIGNAL_TRANSDUCTION	287	0.0990292	1.94205	0.01222	0.149449	1	1914	tags=27%, list=18%, signal=32%	pos	F statistics
GO_REGULATION_OF_DENDRITE_DEVELOPMENT	67	0.205178	1.93765	0.00994036	0.14956	1	3151	tags=49%, list=29%, signal=69%	pos	F statistics
GO_REGULATION_OF_CELL_ADHESION	320	0.0943393	1.91108	0.00374532	0.149888	1	4084	tags=47%, list=37%, signal=72%	pos	F statistics
GO_NEGATIVE_REGULATION_OF_MULTICELLULAR_ORGANISMAL_PROCESS	459	0.0782265	1.90839	0.0147368	0.150441	1	1893	tags=25%, list=17%, signal=29%	pos	F statistics
GO_G_PROTEIN_COUPLED_RECEPTOR_SIGNALING_PATHWAY	167	0.131725	1.92802	0.0167598	0.150507	1	1656	tags=28%, list=15%, signal=33%	pos	F statistics
GO_REGULATION_OF_INTERLEUKIN_1_PRODUCTION	26	0.315727	1.89348	0.0113208	0.150691	1	5800	tags=85%, list=53%, signal=180%	pos	F statistics
GO_RESPONSE_TO_CYTOKINE	374	0.0881073	1.93842	0.00588235	0.150751	1	2749	tags=34%, list=25%, signal=43%	pos	F statistics
GO_REGULATION_OF_ANATOMICAL_STRUCTURE_SIZE	233	0.108961	1.91935	0.00747664	0.150777	1	4084	tags=48%, list=37%, signal=75%	pos	F statistics
GO_REGULATION_OF_VASCULATURE_DEVELOPMENT	88	0.171961	1.91151	0.00775194	0.151064	1	6451	tags=76%, list=59%, signal=185%	pos	F statistics
GO_NEGATIVE_REGULATION_OF_I_KAPPAB_KINASE_NF_KAPPAB_SIGNALING	35	0.270122	1.89069	0.00391389	0.151551	1	2987	tags=54%, list=27%, signal=74%	pos	F statistics
GO_IMMUNE_RESPONSE	438	0.0798936	1.89394	0.0100402	0.151784	1	2353	tags=29%, list=22%, signal=36%	pos	F statistics
GO_RESPONSE_TO_INTERLEUKIN_1	53	0.220297	1.89573	0.00403226	0.151933	1	1932	tags=40%, list=18%, signal=48%	pos	F statistics
GO_ZYMOGEN_ACTIVATION	67	0.197439	1.90076	0.00785855	0.152226	1	3235	tags=49%, list=30%, signal=70%	pos	F statistics
GO_NEGATIVE_REGULATION_OF_NERVOUS_SYSTEM_DEVELOPMENT	136	0.140824	1.91955	0.0124481	0.152328	1	3218	tags=43%, list=29%, signal=61%	pos	F statistics
GO_POSITIVE_REGULATION_OF_T_CELL_PROLIFERATION	44	0.238385	1.89863	0.0139442	0.152531	1	3363	tags=55%, list=31%, signal=78%	pos	F statistics
GO_ENZYME_LINKED_RECEPTOR_PROTEIN_SIGNALING_PATHWAY	398	0.0832882	1.90157	0.00396825	0.153053	1	6202	tags=65%, list=57%, signal=145%	pos	F statistics
GO_REGULATION_OF_SYNAPSE_STRUCTURE_OR_ACTIVITY	91	0.173452	1.89589	0.00978474	0.153356	1	3401	tags=48%, list=31%, signal=70%	pos	F statistics
GO_NEGATIVE_REGULATION_OF_CELL_PROLIFERATION	358	0.0885215	1.92215	0.00601202	0.153723	1	2084	tags=28%, list=19%, signal=33%	pos	F statistics
GO_REGULATION_OF_CELLULAR_COMPONENT_MOVEMENT	374	0.08733	1.91989	0.00404858	0.15384	1	2874	tags=35%, list=26%, signal=46%	pos	F statistics
GO_RESPONSE_TO_INORGANIC_SUBSTANCE	262	0.101645	1.90171	0.0102881	0.154576	1	2542	tags=33%, list=23%, signal=42%	pos	F statistics
GO_ION_HOMEOSTASIS	252	0.101851	1.88478	0.0135922	0.154951	1	5933	tags=64%, list=54%, signal=138%	pos	F statistics
GO_RESPONSE_TO_GROWTH_FACTOR	262	0.0968711	1.86879	0.0105708	0.155927	1	4552	tags=51%, list=42%, signal=86%	pos	F statistics
GO_HUMORAL_IMMUNE_RESPONSE	38	0.25101	1.86608	0.00823045	0.156905	1	716	tags=32%, list=7%, signal=34%	pos	F statistics
GO_REGULATION_OF_CYTOSOLIC_CALCIUM_ION_CONCENTRATION	65	0.199562	1.8688	0.00835073	0.157331	1	2705	tags=45%, list=25%, signal=59%	pos	F statistics
GO_EAR_DEVELOPMENT	77	0.183382	1.88006	0.00584795	0.157417	1	2549	tags=42%, list=23%, signal=54%	pos	F statistics
GO_NEGATIVE_REGULATION_OF_OSSIFICATION	34	0.270992	1.87586	0.0142566	0.158213	1	2188	tags=47%, list=20%, signal=59%	pos	F statistics
GO_CELL_JUNCTION_ORGANIZATION	98	0.163968	1.86908	0.0181818	0.158591	1	3462	tags=48%, list=32%, signal=70%	pos	F statistics
GO_ARTERY_MORPHOGENESIS	23	0.317278	1.82993	0.0181818	0.159065	1	5563	tags=83%, list=51%, signal=168%	pos	F statistics
GO_NEGATIVE_REGULATION_OF_MAPK_CASCADE	101	0.162789	1.87639	0.0156556	0.159372	1	1914	tags=34%, list=18%, signal=40%	pos	F statistics
GO_G_PROTEIN_COUPLED_RECEPTOR_SIGNALING_PATHWAY_COUPLED_TO_CYCLIC_NUCLEOTIDE_SECOND_MESSENGER	34	0.263606	1.86956	0.00986193	0.159573	1	1626	tags=41%, list=15%, signal=48%	pos	F statistics
GO_NEGATIVE_REGULATION_OF_CELL_CELL_ADHESION	73	0.181479	1.82535	0.0177165	0.159657	1	2668	tags=42%, list=24%, signal=56%	pos	F statistics
GO_B_CELL_MEDIATED_IMMUNITY	29	0.278927	1.83034	0.00190476	0.159822	1	5999	tags=83%, list=55%, signal=183%	pos	F statistics
GO_CELLULAR_RESPONSE_TO_INORGANIC_SUBSTANCE	82	0.171128	1.82581	0.0137525	0.160542	1	2406	tags=39%, list=22%, signal=50%	pos	F statistics
GO_SUBSTANTIA_NIGRA_DEVELOPMENT	31	0.269747	1.82708	0.00956023	0.16056	1	6221	tags=84%, list=57%, signal=194%	pos	F statistics
GO_BLOOD_VESSEL_MORPHOGENESIS	168	0.12344	1.83329	0.0198413	0.160803	1	2507	tags=35%, list=23%, signal=45%	pos	F statistics
GO_CELL_PROJECTION_ASSEMBLY	156	0.129091	1.86976	0.0219561	0.160865	1	5890	tags=67%, list=54%, signal=143%	pos	F statistics
GO_NUCLEOPHAGY	16	0.384778	1.83596	0.0141129	0.160959	1	6724	tags=100%, list=62%, signal=260%	pos	F statistics
GO_REGULATION_OF_CELL_JUNCTION_ASSEMBLY	41	0.236879	1.83039	0.0138889	0.160978	1	4880	tags=68%, list=45%, signal=123%	pos	F statistics
GO_POSITIVE_REGULATION_OF_CELL_DEATH	384	0.0833002	1.83704	0.0142857	0.161158	1	3046	tags=36%, list=28%, signal=48%	pos	F statistics
GO_POSITIVE_REGULATION_OF_CELL_MORPHOGENESIS_INVOLVED_IN_DIFFERENTIATION	102	0.156856	1.83383	0.0139442	0.161598	1	3013	tags=43%, list=28%, signal=59%	pos	F statistics
GO_RESPONSE_TO_PEPTIDE	231	0.102058	1.83077	0.0119048	0.161782	1	2832	tags=36%, list=26%, signal=47%	pos	F statistics
GO_RENAL_SYSTEM_PROCESS	32	0.27869	1.84033	0.015873	0.16188	1	1401	tags=41%, list=13%, signal=46%	pos	F statistics
GO_REGULATION_OF_IMMUNE_RESPONSE	452	0.0764334	1.8702	0.00978474	0.161947	1	1470	tags=21%, list=13%, signal=23%	pos	F statistics
GO_POSITIVE_REGULATION_OF_VASCULATURE_DEVELOPMENT	50	0.213209	1.82097	0.0242915	0.162243	1	6418	tags=80%, list=59%, signal=193%	pos	F statistics
GO_REGULATION_OF_SMOOTHENED_SIGNALING_PATHWAY	34	0.267361	1.83717	0.012	0.162289	1	6082	tags=82%, list=56%, signal=185%	pos	F statistics
GO_ACTIVATION_OF_CYSTEINE_TYPE_ENDOPEPTIDASE_ACTIVITY	64	0.192062	1.84419	0.0261569	0.162525	1	3033	tags=47%, list=28%, signal=65%	pos	F statistics
GO_REGULATION_OF_OSTEOBLAST_DIFFERENTIATION	61	0.201781	1.84717	0.0102249	0.162595	1	5148	tags=67%, list=47%, signal=126%	pos	F statistics
GO_PROTEIN_TARGETING_TO_PLASMA_MEMBRANE	15	0.392408	1.84829	0.004158	0.162998	1	2272	tags=60%, list=21%, signal=76%	pos	F statistics
GO_DIVALENT_INORGANIC_CATION_HOMEOSTASIS	132	0.133094	1.84039	0.0180723	0.163144	1	7002	tags=77%, list=64%, signal=213%	pos	F statistics
GO_REGULATION_OF_RAS_PROTEIN_SIGNAL_TRANSDUCTION	115	0.147879	1.85246	0.0094518	0.163167	1	3909	tags=50%, list=36%, signal=78%	pos	F statistics
GO_IMMUNE_EFFECTOR_PROCESS	253	0.0999673	1.83739	0.0229446	0.16338	1	2170	tags=30%, list=20%, signal=36%	pos	F statistics
GO_REGULATION_OF_CELL_ACTIVATION	242	0.102751	1.84462	0.0145833	0.163505	1	1113	tags=20%, list=10%, signal=22%	pos	F statistics
GO_B_CELL_RECEPTOR_SIGNALING_PATHWAY	32	0.273797	1.84135	0.0145833	0.16365	1	1113	tags=38%, list=10%, signal=42%	pos	F statistics
GO_POSITIVE_REGULATION_OF_NEURON_DIFFERENTIATION	158	0.124636	1.85324	0.0116279	0.163741	1	2943	tags=39%, list=27%, signal=53%	pos	F statistics
GO_POSITIVE_REGULATION_OF_IMMUNE_SYSTEM_PROCESS	455	0.0759792	1.84882	0.00817996	0.163829	1	1364	tags=20%, list=12%, signal=22%	pos	F statistics
GO_REGULATION_OF_ACUTE_INFLAMMATORY_RESPONSE	16	0.377774	1.85631	0.0157171	0.16392	1	2705	tags=63%, list=25%, signal=83%	pos	F statistics
GO_NEGATIVE_REGULATION_OF_CELL_DIFFERENTIATION	285	0.0946174	1.85415	0.0177165	0.164305	1	1675	tags=25%, list=15%, signal=28%	pos	F statistics
GO_EMBRYO_DEVELOPMENT	478	0.0745736	1.84925	0.0140562	0.164876	1	2396	tags=29%, list=22%, signal=36%	pos	F statistics
GO_REGULATION_OF_MESENCHYMAL_CELL_PROLIFERATION	15	0.390201	1.81617	0.00790514	0.165265	1	1568	tags=53%, list=14%, signal=62%	pos	F statistics
GO_NEGATIVE_REGULATION_OF_LYMPHOCYTE_MEDIATED_IMMUNITY	18	0.358805	1.81025	0.0116054	0.168438	1	334	tags=39%, list=3%, signal=40%	pos	F statistics
GO_LEUKOCYTE_CHEMOTAXIS	31	0.271883	1.81071	0.0193798	0.169112	1	4084	tags=65%, list=37%, signal=103%	pos	F statistics
GO_CHEMICAL_HOMEOSTASIS	408	0.0783682	1.80706	0.012	0.170469	1	5626	tags=59%, list=52%, signal=117%	pos	F statistics
GO_EXOCRINE_SYSTEM_DEVELOPMENT	19	0.352147	1.79874	0.019685	0.175795	1	1333	tags=47%, list=12%, signal=54%	pos	F statistics
GO_ANTIGEN_PROCESSING_AND_PRESENTATION	153	0.123915	1.79667	0.0149254	0.176281	1	6445	tags=71%, list=59%, signal=171%	pos	F statistics
GO_LYMPHOCYTE_ACTIVATION	188	0.115918	1.79947	0.0131827	0.176324	1	2705	tags=36%, list=25%, signal=47%	pos	F statistics
GO_GLAND_DEVELOPMENT	205	0.110551	1.78898	0.0227743	0.18117	1	2064	tags=30%, list=19%, signal=36%	pos	F statistics
GO_REGULATION_OF_PHOSPHOPROTEIN_PHOSPHATASE_ACTIVITY	43	0.226897	1.78958	0.0121704	0.181875	1	6420	tags=81%, list=59%, signal=197%	pos	F statistics
GO_RESPONSE_TO_BIOTIC_STIMULUS	404	0.0764373	1.78582	0.0176817	0.182958	1	3304	tags=38%, list=30%, signal=52%	pos	F statistics
GO_POSITIVE_REGULATION_OF_CELL_ACTIVATION	152	0.123396	1.7798	0.0177866	0.187864	1	1113	tags=22%, list=10%, signal=25%	pos	F statistics
GO_CELLULAR_RESPONSE_TO_VASCULAR_ENDOTHELIAL_GROWTH_FACTOR_STIMULUS	18	0.348747	1.77846	0.0215264	0.187899	1	4084	tags=72%, list=37%, signal=115%	pos	F statistics
GO_CARDIAC_SEPTUM_MORPHOGENESIS	24	0.298041	1.77566	0.0172414	0.188533	1	4942	tags=75%, list=45%, signal=137%	pos	F statistics
GO_NEURON_PROJECTION_GUIDANCE	88	0.161337	1.77604	0.0297619	0.189321	1	1602	tags=31%, list=15%, signal=36%	pos	F statistics
GO_POSITIVE_REGULATION_OF_INFLAMMATORY_RESPONSE	23	0.299572	1.77107	0.019084	0.191779	1	2907	tags=57%, list=27%, signal=77%	pos	F statistics
GO_REGULATION_OF_BLOOD_CIRCULATION	104	0.148701	1.76588	0.0102881	0.195951	1	3851	tags=50%, list=35%, signal=76%	pos	F statistics
GO_FOREBRAIN_DEVELOPMENT	174	0.117886	1.76168	0.00988142	0.198859	1	2749	tags=37%, list=25%, signal=48%	pos	F statistics
GO_ACTIN_FILAMENT_BASED_MOVEMENT	38	0.237205	1.75873	0.0121704	0.200752	1	2878	tags=50%, list=26%, signal=68%	pos	F statistics
GO_NEGATIVE_REGULATION_OF_TRANSPORTER_ACTIVITY	26	0.290288	1.75583	0.0186335	0.202272	1	4397	tags=69%, list=40%, signal=116%	pos	F statistics
GO_REGULATION_OF_CELLULAR_COMPONENT_SIZE	198	0.106884	1.74702	0.0265849	0.203571	1	2769	tags=36%, list=25%, signal=47%	pos	F statistics
GO_CALCIUM_ION_IMPORT_INTO_CYTOSOL	22	0.306025	1.74788	0.0211946	0.204193	1	5599	tags=82%, list=51%, signal=168%	pos	F statistics
GO_RESPONSE_TO_ALCOHOL	174	0.114761	1.74821	0.0213592	0.205036	1	2406	tags=33%, list=22%, signal=42%	pos	F statistics
GO_REGULATION_OF_PROTEIN_SECRETION	184	0.113682	1.74914	0.0189076	0.205264	1	1568	tags=26%, list=14%, signal=29%	pos	F statistics
GO_RESPONSE_TO_NITROGEN_COMPOUND	454	0.0719065	1.75143	0.0207039	0.205603	1	3023	tags=35%, list=28%, signal=46%	pos	F statistics
GO_ADHERENS_JUNCTION_ORGANIZATION	34	0.253268	1.74937	0.0262626	0.206346	1	3987	tags=62%, list=37%, signal=97%	pos	F statistics
GO_LYMPHOCYTE_MEDIATED_IMMUNITY	53	0.200245	1.74049	0.0321361	0.209144	1	6065	tags=75%, list=56%, signal=169%	pos	F statistics
GO_ACTIN_FILAMENT_BUNDLE_ORGANIZATION	30	0.270367	1.7386	0.0137525	0.210032	1	3243	tags=57%, list=30%, signal=80%	pos	F statistics
GO_IMMUNOGLOBULIN_PRODUCTION	34	0.249774	1.73565	0.02	0.210682	1	2419	tags=47%, list=22%, signal=60%	pos	F statistics
GO_CELL_CHEMOTAXIS	48	0.208665	1.73314	0.0191939	0.210691	1	1143	tags=31%, list=10%, signal=35%	pos	F statistics
GO_MESENCHYME_DEVELOPMENT	76	0.166982	1.73426	0.010101	0.210737	1	2499	tags=39%, list=23%, signal=51%	pos	F statistics
GO_POSITIVE_REGULATION_OF_LYMPHOCYTE_DIFFERENTIATION	43	0.22446	1.73615	0.0268714	0.211429	1	1113	tags=33%, list=10%, signal=36%	pos	F statistics
GO_POSITIVE_REGULATION_OF_PROTEIN_SERINE_THREONINE_KINASE_ACTIVITY	170	0.11272	1.73118	0.016129	0.211749	1	1678	tags=26%, list=15%, signal=31%	pos	F statistics
GO_PROTEIN_EXPORT_FROM_NUCLEUS	27	0.275911	1.72626	0.016	0.21627	1	1847	tags=44%, list=17%, signal=53%	pos	F statistics
GO_STEM_CELL_PROLIFERATION	30	0.264674	1.7249	0.022541	0.216561	1	3305	tags=57%, list=30%, signal=81%	pos	F statistics
GO_POSITIVE_REGULATION_OF_PROTEIN_SECRETION	105	0.143518	1.72199	0.0187266	0.218434	1	1567	tags=29%, list=14%, signal=33%	pos	F statistics
GO_DEFENSE_RESPONSE	487	0.0676809	1.71937	0.0225873	0.21863	1	2679	tags=31%, list=25%, signal=39%	pos	F statistics
GO_CELL_MOTILITY	382	0.0759135	1.71938	0.0213592	0.219858	1	1143	tags=18%, list=10%, signal=19%	pos	F statistics
GO_AUTOPHAGOSOME_ORGANIZATION	33	0.248976	1.71348	0.0205339	0.224195	1	3576	tags=58%, list=33%, signal=85%	pos	F statistics
GO_POSITIVE_REGULATION_OF_PEPTIDASE_ACTIVITY	103	0.143465	1.71079	0.0326531	0.224808	1	5763	tags=67%, list=53%, signal=141%	pos	F statistics
GO_POSITIVE_REGULATION_OF_HEMOPOIESIS	93	0.154776	1.71134	0.0245902	0.2255	1	2668	tags=40%, list=24%, signal=52%	pos	F statistics
GO_NEURON_DEVELOPMENT	335	0.07901	1.70744	0.029703	0.227407	1	1738	tags=24%, list=16%, signal=27%	pos	F statistics
GO_REGULATION_OF_SUBSTRATE_ADHESION_DEPENDENT_CELL_SPREADING	30	0.263309	1.7054	0.0243408	0.228467	1	4776	tags=70%, list=44%, signal=124%	pos	F statistics
GO_REGULATION_OF_B_CELL_PROLIFERATION	31	0.256216	1.70204	0.0264766	0.230872	1	1084	tags=35%, list=10%, signal=39%	pos	F statistics
GO_NEURON_PROJECTION_MORPHOGENESIS	187	0.106973	1.69885	0.02079	0.233541	1	1654	tags=26%, list=15%, signal=30%	pos	F statistics
GO_REGULATION_OF_MORPHOGENESIS_OF_A_BRANCHING_STRUCTURE	18	0.331698	1.69638	0.0302419	0.235102	1	1843	tags=50%, list=17%, signal=60%	pos	F statistics
GO_REGULATION_OF_STEROID_METABOLIC_PROCESS	35	0.242301	1.69383	0.0191205	0.235459	1	4850	tags=69%, list=44%, signal=123%	pos	F statistics
GO_REGULATION_OF_LYMPHOCYTE_DIFFERENTIATION	70	0.170516	1.69488	0.0239044	0.235592	1	1113	tags=27%, list=10%, signal=30%	pos	F statistics
GO_REGULATION_OF_B_CELL_DIFFERENTIATION	15	0.365163	1.69127	0.0337711	0.237293	1	1113	tags=47%, list=10%, signal=52%	pos	F statistics
GO_NERVE_DEVELOPMENT	20	0.311586	1.68883	0.0222222	0.238752	1	3155	tags=60%, list=29%, signal=84%	pos	F statistics
GO_REGULATION_OF_LEUKOCYTE_CHEMOTAXIS	27	0.27141	1.68767	0.0202429	0.238763	1	2705	tags=52%, list=25%, signal=69%	pos	F statistics
GO_POSITIVE_REGULATION_OF_STEM_CELL_PROLIFERATION	30	0.257038	1.68598	0.0284091	0.239525	1	1568	tags=40%, list=14%, signal=47%	pos	F statistics
GO_REGULATION_OF_MAP_KINASE_ACTIVITY	190	0.106949	1.6829	0.0344828	0.241888	1	3852	tags=46%, list=35%, signal=70%	pos	F statistics
GO_REGULATION_OF_BODY_FLUID_LEVELS	225	0.0978626	1.67964	0.0309278	0.24311	1	1185	tags=20%, list=11%, signal=22%	pos	F statistics
GO_NEGATIVE_REGULATION_OF_CELL_ADHESION	116	0.133403	1.67999	0.03125	0.24396	1	2041	tags=32%, list=19%, signal=39%	pos	F statistics
GO_KIDNEY_EPITHELIUM_DEVELOPMENT	50	0.197757	1.67249	0.0362173	0.246747	1	2436	tags=42%, list=22%, signal=54%	pos	F statistics
GO_REGULATION_OF_CHONDROCYTE_DIFFERENTIATION	19	0.322698	1.67433	0.0210084	0.247063	1	4528	tags=74%, list=41%, signal=126%	pos	F statistics
GO_HEMOSTASIS	157	0.115999	1.67265	0.018	0.247829	1	1185	tags=22%, list=11%, signal=25%	pos	F statistics
GO_DIGESTIVE_TRACT_MORPHOGENESIS	17	0.324732	1.66948	0.0316206	0.247979	1	955	tags=41%, list=9%, signal=45%	pos	F statistics
GO_LEUKOCYTE_PROLIFERATION	38	0.231563	1.67456	0.0318091	0.248066	1	2652	tags=47%, list=24%, signal=62%	pos	F statistics
GO_SECOND_MESSENGER_MEDIATED_SIGNALING	68	0.170896	1.66832	0.0264766	0.248086	1	5532	tags=68%, list=51%, signal=136%	pos	F statistics
GO_NEGATIVE_REGULATION_OF_LEUKOCYTE_PROLIFERATION	36	0.234765	1.66954	0.0356436	0.249124	1	1994	tags=42%, list=18%, signal=51%	pos	F statistics
GO_CONNECTIVE_TISSUE_DEVELOPMENT	85	0.149458	1.66557	0.0283976	0.250176	1	5446	tags=65%, list=50%, signal=128%	pos	F statistics
GO_REGULATION_OF_CYTOKINE_SECRETION	61	0.179452	1.66061	0.0295276	0.253806	1	2705	tags=43%, list=25%, signal=56%	pos	F statistics
GO_NEGATIVE_REGULATION_OF_LOCOMOTION	130	0.122915	1.66132	0.0286885	0.254168	1	2789	tags=38%, list=26%, signal=50%	pos	F statistics
GO_PRODUCTION_OF_MOLECULAR_MEDIATOR_OF_IMMUNE_RESPONSE	38	0.226565	1.65088	0.032882	0.265651	1	2419	tags=45%, list=22%, signal=57%	pos	F statistics
GO_CELL_RECOGNITION	43	0.21426	1.64773	0.0365854	0.268409	1	716	tags=28%, list=7%, signal=30%	pos	F statistics
GO_REGULATION_OF_ALCOHOL_BIOSYNTHETIC_PROCESS	22	0.283654	1.64442	0.04	0.271481	1	4850	tags=73%, list=44%, signal=131%	pos	F statistics
GO_POSITIVE_REGULATION_OF_CELL_DEVELOPMENT	247	0.0894989	1.64223	0.0444874	0.271614	1	3023	tags=36%, list=28%, signal=49%	pos	F statistics
GO_NEGATIVE_REGULATION_OF_T_CELL_PROLIFERATION	27	0.262418	1.64245	0.0274841	0.272637	1	1994	tags=44%, list=18%, signal=54%	pos	F statistics
GO_T_CELL_DIFFERENTIATION	73	0.164277	1.63635	0.0313725	0.278319	1	2705	tags=41%, list=25%, signal=54%	pos	F statistics
GO_ACTIVATION_OF_IMMUNE_RESPONSE	250	0.0879179	1.63424	0.0355805	0.278616	1	7055	tags=73%, list=65%, signal=202%	pos	F statistics
GO_REGULATION_OF_STEM_CELL_PROLIFERATION	42	0.209979	1.63297	0.0434783	0.278962	1	1615	tags=36%, list=15%, signal=42%	pos	F statistics
GO_UROGENITAL_SYSTEM_DEVELOPMENT	135	0.117853	1.63466	0.0374532	0.279407	1	1721	tags=27%, list=16%, signal=32%	pos	F statistics
GO_NEURON_DIFFERENTIATION	405	0.070542	1.63053	0.0411523	0.279765	1	1738	tags=23%, list=16%, signal=26%	pos	F statistics
GO_EPITHELIAL_CELL_DIFFERENTIATION	210	0.0968488	1.63092	0.043222	0.280486	1	2758	tags=35%, list=25%, signal=46%	pos	F statistics
GO_PROSTATE_GLAND_DEVELOPMENT	17	0.326755	1.62085	0.0340681	0.281191	1	4145	tags=71%, list=38%, signal=114%	pos	F statistics
GO_POSITIVE_REGULATION_OF_SMALL_GTPASE_MEDIATED_SIGNAL_TRANSDUCTION	15	0.355382	1.62156	0.0373281	0.281467	1	4860	tags=80%, list=45%, signal=144%	pos	F statistics
GO_CELL_CELL_SIGNALING	217	0.0940546	1.6192	0.0524194	0.282201	1	955	tags=18%, list=9%, signal=19%	pos	F statistics
GO_REGULATION_OF_BIOMINERAL_TISSUE_DEVELOPMENT	29	0.249943	1.62375	0.0396825	0.282265	1	3302	tags=55%, list=30%, signal=79%	pos	F statistics
GO_NEGATIVE_REGULATION_OF_GROWTH	124	0.124477	1.62749	0.0365385	0.282279	1	2266	tags=33%, list=21%, signal=41%	pos	F statistics
GO_POSITIVE_REGULATION_OF_MAP_KINASE_ACTIVITY	112	0.133341	1.62278	0.0358566	0.282322	1	1678	tags=29%, list=15%, signal=33%	pos	F statistics
GO_REGULATION_OF_VACUOLAR_TRANSPORT	24	0.27233	1.62159	0.037422	0.28269	1	3402	tags=58%, list=31%, signal=85%	pos	F statistics
GO_REGULATION_OF_PHOSPHATIDYLINOSITOL_3_KINASE_SIGNALING	66	0.176528	1.62431	0.0354906	0.282888	1	2385	tags=39%, list=22%, signal=50%	pos	F statistics
GO_MUSCLE_CELL_DIFFERENTIATION	116	0.126358	1.62469	0.0437376	0.283564	1	2682	tags=37%, list=25%, signal=49%	pos	F statistics
GO_NEPHRON_DEVELOPMENT	41	0.215403	1.61695	0.0414201	0.283961	1	2450	tags=44%, list=22%, signal=56%	pos	F statistics
GO_POSITIVE_REGULATION_OF_B_CELL_PROLIFERATION	20	0.302211	1.61508	0.0476191	0.284016	1	1073	tags=40%, list=10%, signal=44%	pos	F statistics
GO_REGULATION_OF_SECRETION	286	0.0849369	1.61579	0.0392927	0.284256	1	1425	tags=21%, list=13%, signal=24%	pos	F statistics
GO_PROTEIN_HETEROOLIGOMERIZATION	51	0.189323	1.62513	0.0392157	0.284293	1	5650	tags=71%, list=52%, signal=146%	pos	F statistics
GO_CELLULAR_RESPONSE_TO_CYTOKINE_STIMULUS	303	0.080555	1.61082	0.0277778	0.285238	1	2784	tags=33%, list=25%, signal=43%	pos	F statistics
GO_POSITIVE_REGULATION_OF_APOPTOTIC_SIGNALING_PATHWAY	122	0.125897	1.61119	0.0376238	0.285864	1	1683	tags=28%, list=15%, signal=33%	pos	F statistics
GO_POSITIVE_REGULATION_OF_NERVOUS_SYSTEM_DEVELOPMENT	207	0.0971324	1.61174	0.0461847	0.286249	1	3179	tags=39%, list=29%, signal=53%	pos	F statistics
GO_COGNITION	111	0.132325	1.61238	0.0527344	0.286603	1	2996	tags=41%, list=27%, signal=55%	pos	F statistics
GO_REGULATION_OF_APOPTOTIC_SIGNALING_PATHWAY	244	0.089607	1.60546	0.0398406	0.291122	1	1683	tags=24%, list=15%, signal=28%	pos	F statistics
GO_RESPONSE_TO_ZINC_ION	24	0.269111	1.60267	0.0493359	0.291649	1	2527	tags=50%, list=23%, signal=65%	pos	F statistics
GO_RECEPTOR_INTERNALIZATION	22	0.285043	1.60386	0.0419162	0.292278	1	1360	tags=41%, list=12%, signal=47%	pos	F statistics
GO_POSITIVE_REGULATION_OF_CELL_CELL_ADHESION	122	0.12464	1.60289	0.0382294	0.292522	1	6799	tags=75%, list=62%, signal=195%	pos	F statistics
GO_REGULATION_OF_AXONOGENESIS	85	0.148339	1.59811	0.0569745	0.295712	1	2760	tags=40%, list=25%, signal=53%	pos	F statistics
GO_RESPONSE_TO_ETHANOL	59	0.175137	1.59621	0.0513308	0.295734	1	2354	tags=39%, list=22%, signal=49%	pos	F statistics
GO_POSITIVE_REGULATION_OF_CYTOKINE_SECRETION	42	0.205286	1.59722	0.0337302	0.295737	1	1146	tags=31%, list=10%, signal=34%	pos	F statistics
GO_CELLULAR_COMPONENT_MORPHOGENESIS	461	0.0629142	1.57725	0.0375	0.296346	1	1473	tags=20%, list=13%, signal=22%	pos	F statistics
GO_PATTERN_RECOGNITION_RECEPTOR_SIGNALING_PATHWAY	66	0.163028	1.59848	0.0491803	0.296365	1	5510	tags=67%, list=50%, signal=134%	pos	F statistics
GO_FAT_CELL_DIFFERENTIATION	56	0.180734	1.57524	0.0504032	0.296829	1	5446	tags=68%, list=50%, signal=135%	pos	F statistics
GO_REGULATION_OF_CYSTEINE_TYPE_ENDOPEPTIDASE_ACTIVITY_INVOLVED_IN_APOPTOTIC_SIGNALING_PATHWAY	18	0.314796	1.57747	0.056	0.297256	1	2634	tags=56%, list=24%, signal=73%	pos	F statistics
GO_HEART_MORPHOGENESIS	100	0.137859	1.59408	0.0496032	0.297557	1	2548	tags=37%, list=23%, signal=48%	pos	F statistics
GO_TOLL_LIKE_RECEPTOR_SIGNALING_PATHWAY	53	0.184577	1.57556	0.0439122	0.297634	1	5205	tags=66%, list=48%, signal=126%	pos	F statistics
GO_STEM_CELL_DIFFERENTIATION	78	0.156819	1.5903	0.0441767	0.29779	1	2499	tags=38%, list=23%, signal=50%	pos	F statistics
GO_RESPONSE_TO_CORTICOSTEROID	74	0.155275	1.5928	0.0467091	0.298043	1	2447	tags=38%, list=22%, signal=48%	pos	F statistics
GO_POSITIVE_REGULATION_OF_ERK1_AND_ERK2_CASCADE	49	0.193035	1.58926	0.0540541	0.298133	1	2135	tags=39%, list=20%, signal=48%	pos	F statistics
GO_SECRETION	257	0.0847066	1.57751	0.0504854	0.298356	1	4110	tags=46%, list=38%, signal=72%	pos	F statistics
GO_CELLULAR_RESPONSE_TO_NITROGEN_COMPOUND	287	0.081663	1.59055	0.035503	0.298709	1	881	tags=16%, list=8%, signal=17%	pos	F statistics
GO_REGULATION_OF_SMOOTH_MUSCLE_CELL_PROLIFERATION	47	0.197506	1.58276	0.0572519	0.299017	1	3428	tags=51%, list=31%, signal=74%	pos	F statistics
GO_POSITIVE_REGULATION_OF_DENDRITIC_SPINE_DEVELOPMENT	20	0.297308	1.58442	0.0444015	0.299029	1	7133	tags=95%, list=65%, signal=273%	pos	F statistics
GO_RESPONSE_TO_BMP	39	0.214179	1.5834	0.0411765	0.299252	1	5229	tags=69%, list=48%, signal=132%	pos	F statistics
GO_HEAD_DEVELOPMENT	381	0.070786	1.57755	0.0429688	0.299435	1	1976	tags=25%, list=18%, signal=29%	pos	F statistics
GO_FOREBRAIN_CELL_MIGRATION	31	0.24065	1.59091	0.0406504	0.299459	1	5481	tags=74%, list=50%, signal=149%	pos	F statistics
GO_AMEBOIDAL_TYPE_CELL_MIGRATION	81	0.155345	1.58497	0.0570265	0.299472	1	6944	tags=79%, list=64%, signal=215%	pos	F statistics
GO_TRANSMEMBRANE_RECEPTOR_PROTEIN_TYROSINE_KINASE_SIGNALING_PATHWAY	305	0.0788457	1.57913	0.0565657	0.299513	1	8042	tags=81%, list=74%, signal=300%	pos	F statistics
GO_CELLULAR_RESPONSE_TO_PEPTIDE	165	0.102607	1.57087	0.0372549	0.299704	1	881	tags=18%, list=8%, signal=19%	pos	F statistics
GO_NEURAL_NUCLEUS_DEVELOPMENT	35	0.231012	1.57812	0.056338	0.299811	1	6221	tags=80%, list=57%, signal=185%	pos	F statistics
GO_CELLULAR_RESPONSE_TO_OXYGEN_CONTAINING_COMPOUND	435	0.0667234	1.57147	0.039666	0.299957	1	881	tags=14%, list=8%, signal=15%	pos	F statistics
GO_TRANSITION_METAL_ION_HOMEOSTASIS	65	0.168508	1.58007	0.0297872	0.300483	1	1698	tags=32%, list=16%, signal=38%	pos	F statistics
GO_CELLULAR_RESPONSE_TO_CALCIUM_ION	28	0.248092	1.58507	0.0356394	0.300507	1	2367	tags=46%, list=22%, signal=59%	pos	F statistics
GO_CENTRAL_NERVOUS_SYSTEM_NEURON_DEVELOPMENT	31	0.237892	1.57914	0.0498008	0.300683	1	3045	tags=52%, list=28%, signal=71%	pos	F statistics
GO_RESPONSE_TO_DRUG	227	0.0892513	1.58652	0.039604	0.300907	1	4048	tags=46%, list=37%, signal=71%	pos	F statistics
GO_POSITIVE_REGULATION_OF_FILOPODIUM_ASSEMBLY	16	0.332434	1.58558	0.0590551	0.30095	1	3882	tags=69%, list=36%, signal=107%	pos	F statistics
GO_PROTEIN_COMPLEX_LOCALIZATION	38	0.218494	1.58051	0.0590631	0.300993	1	4806	tags=66%, list=44%, signal=117%	pos	F statistics
GO_POSITIVE_REGULATION_OF_RESPONSE_TO_EXTERNAL_STIMULUS	114	0.127038	1.57151	0.044	0.301038	1	3895	tags=48%, list=36%, signal=74%	pos	F statistics
GO_CELLULAR_CHEMICAL_HOMEOSTASIS	255	0.0833254	1.56757	0.0426829	0.303188	1	2151	tags=28%, list=20%, signal=34%	pos	F statistics
GO_ENDODERM_FORMATION	22	0.274496	1,1,5666	0.0477137	0.303483	1	3957	tags=64%, list=36%, signal=100%	pos	F statistics
GO_LEUKOCYTE_DIFFERENTIATION	164	0.105362	1.56259	0.0545809	0.303741	1	6790	tags=73%, list=62%, signal=189%	pos	F statistics
GO_REGULATION_OF_SMALL_GTPASE_MEDIATED_SIGNAL_TRANSDUCTION	178	0.103694	1.56474	0.0479167	0.303922	1	1830	tags=27%, list=17%, signal=32%	pos	F statistics
GO_CARDIAC_MUSCLE_CELL_ACTION_POTENTIAL	15	0.335357	1.56538	0.058	0.304137	1	710	tags=40%, list=7%, signal=43%	pos	F statistics
GO_CYTOKINE_MEDIATED_SIGNALING_PATHWAY	209	0.0932447	1.56278	0.0534979	0.304582	1	3912	tags=45%, list=36%, signal=69%	pos	F statistics
GO_CALCIUM_ION_TRANSMEMBRANE_TRANSPORT	62	0.165586	1.56345	0.0561555	0.304641	1	5599	tags=68%, list=51%, signal=138%	pos	F statistics
GO_SIGNAL_TRANSDUCTION_BY_PROTEIN_PHOSPHORYLATION	250	0.0853161	1.55556	0.0670732	0.312852	1	1797	tags=25%, list=16%, signal=29%	pos	F statistics
GO_RESPONSE_TO_ORGANOPHOSPHORUS	68	0.159575	1.55122	0.0583333	0.313075	1	1961	tags=34%, list=18%, signal=41%	pos	F statistics
GO_LEUKOCYTE_MIGRATION	99	0.131724	1.55324	0.05	0.313641	1	1221	tags=24%, list=11%, signal=27%	pos	F statistics
GO_POSITIVE_REGULATION_OF_KINASE_ACTIVITY	275	0.0800878	1.55155	0.0538922	0.313757	1	1688	tags=23%, list=15%, signal=27%	pos	F statistics
GO_REGULATION_OF_CELLULAR_RESPONSE_TO_GROWTH_FACTOR_STIMULUS	120	0.122722	1.55393	0.0561122	0.313835	1	4316	tags=52%, list=40%, signal=84%	pos	F statistics
GO_SENSORY_ORGAN_MORPHOGENESIS	102	0.132075	1.55188	0.0409836	0.314393	1	1568	tags=27%, list=14%, signal=32%	pos	F statistics
GO_RENAL_TUBULE_DEVELOPMENT	31	0.229115	1.54677	0.0680934	0.315831	1	2436	tags=45%, list=22%, signal=58%	pos	F statistics
GO_NEGATIVE_REGULATION_OF_LEUKOCYTE_MEDIATED_IMMUNITY	24	0.261567	1.5459	0.0492505	0.315896	1	334	tags=29%, list=3%, signal=30%	pos	F statistics
GO_SOMATIC_STEM_CELL_POPULATION_MAINTENANCE	37	0.215891	1.54746	0.0491159	0.316004	1	2667	tags=46%, list=24%, signal=61%	pos	F statistics
GO_REGULATION_OF_CELL_KILLING	23	0.27076	1.54389	0.0755102	0.316572	1	3221	tags=57%, list=29%, signal=80%	pos	F statistics
GO_NEGATIVE_REGULATION_OF_PHOSPHORYLATION	272	0.079712	1.5446	0.0518962	0.316601	1	2041	tags=26%, list=19%, signal=32%	pos	F statistics
GO_CELL_FATE_COMMITMENT	70	0.156274	1.54763	0.0537849	0.316833	1	6260	tags=73%, list=57%, signal=170%	pos	F statistics
GO_NEGATIVE_REGULATION_OF_PHOSPHORUS_METABOLIC_PROCESS	325	0.0736748	1.53954	0.0426357	0.318618	1	2041	tags=26%, list=19%, signal=31%	pos	F statistics
GO_REGULATION_OF_PROTEIN_SERINE_THREONINE_KINASE_ACTIVITY	298	0.078278	1.54157	0.0583501	0.318873	1	3895	tags=43%, list=36%, signal=65%	pos	F statistics
GO_MORPHOGENESIS_OF_AN_EPITHELIUM	203	0.0939412	1.5396	0.056338	0.319625	1	2758	tags=34%, list=25%, signal=45%	pos	F statistics
GO_POSITIVE_REGULATION_OF_LEUKOCYTE_DIFFERENTIATION	71	0.153437	1.54011	0.0587121	0.320121	1	1872	tags=32%, list=17%, signal=39%	pos	F statistics
GO_MECHANORECEPTOR_DIFFERENTIATION	21	0.275815	1.53713	0.0497018	0.321199	1	1153	tags=38%, list=11%, signal=43%	pos	F statistics
GO_SMALL_GTPASE_MEDIATED_SIGNAL_TRANSDUCTION	240	0.0838155	1.53611	0.0498008	0.321649	1	1652	tags=23%, list=15%, signal=27%	pos	F statistics
GO_REGULATION_OF_PRODUCTION_OF_MOLECULAR_MEDIATOR_OF_IMMUNE_RESPONSE	48	0.191512	1.53157	0.0625	0.322747	1	6790	tags=81%, list=62%, signal=214%	pos	F statistics
GO_POSITIVE_REGULATION_OF_AXONOGENESIS	42	0.200336	1.53229	0.0485437	0.322766	1	2760	tags=45%, list=25%, signal=60%	pos	F statistics
GO_REGULATION_OF_GASTRULATION	15	0.322563	1.52941	0.0693069	0.323582	1	5946	tags=87%, list=54%, signal=190%	pos	F statistics
GO_FOREBRAIN_GENERATION_OF_NEURONS	28	0.241935	1.53012	0.0798479	0.323639	1	1654	tags=39%, list=15%, signal=46%	pos	F statistics
GO_REGULATION_OF_HEART_RATE	30	0.233064	1.53234	0.0527383	0.323809	1	737	tags=30%, list=7%, signal=32%	pos	F statistics
GO_POSITIVE_REGULATION_OF_SECRETION	162	0.102432	1.53299	0.0632411	0.32391	1	1189	tags=21%, list=11%, signal=23%	pos	F statistics
GO_EXOCYTOSIS	144	0.111146	1.53304	0.0737052	0.324955	1	4110	tags=49%, list=38%, signal=77%	pos	F statistics
GO_NEGATIVE_REGULATION_OF_INNATE_IMMUNE_RESPONSE	25	0.262537	1.52277	0.0731225	0.331115	1	3691	tags=60%, list=34%, signal=90%	pos	F statistics
GO_CELLULAR_PROTEIN_COMPLEX_LOCALIZATION	15	0.3273	1.52198	0.0613861	0.331283	1	2254	tags=53%, list=21%, signal=67%	pos	F statistics
GO_MEMORY	41	0.201441	1.52102	0.0561798	0.3316	1	3401	tags=51%, list=31%, signal=74%	pos	F statistics
GO_REGULATION_OF_LEUKOCYTE_MEDIATED_CYTOTOXICITY	21	0.276933	1.523	0.0662768	0.331858	1	3221	tags=57%, list=29%, signal=81%	pos	F statistics
GO_POSITIVE_REGULATION_OF_ALPHA_BETA_T_CELL_DIFFERENTIATION	24	0.256171	1.51579	0.0729367	0.335999	1	2668	tags=50%, list=24%, signal=66%	pos	F statistics
GO_CELL_MORPHOGENESIS_INVOLVED_IN_NEURON_DIFFERENTIATION	168	0.0987858	1.51587	0.0535714	0.336987	1	1602	tags=24%, list=15%, signal=28%	pos	F statistics
GO_DEFENSE_RESPONSE_TO_GRAM_POSITIVE_BACTERIUM	20	0.285359	1.51343	0.0567515	0.337379	1	4533	tags=70%, list=42%, signal=119%	pos	F statistics
GO_REGULATION_OF_INTERLEUKIN_6_PRODUCTION	39	0.203064	1.51637	0.063655	0.337406	1	5910	tags=74%, list=54%, signal=161%	pos	F statistics
GO_POSITIVE_REGULATION_OF_CHEMOTAXIS	40	0.202964	1.51258	0.0628684	0.33751	1	2705	tags=45%, list=25%, signal=60%	pos	F statistics
GO_SKELETAL_SYSTEM_DEVELOPMENT	205	0.0904729	1.5081	0.0652174	0.337528	1	5369	tags=58%, list=49%, signal=112%	pos	F statistics
GO_REGULATION_OF_HEART_CONTRACTION	83	0.140526	1.51026	0.0693069	0.337624	1	4397	tags=54%, list=40%, signal=90%	pos	F statistics
GO_REGULATION_OF_RHO_PROTEIN_SIGNAL_TRANSDUCTION	64	0.158528	1.51088	0.062753	0.337774	1	3909	tags=52%, list=36%, signal=80%	pos	F statistics
GO_CELL_JUNCTION_ASSEMBLY	75	0.150605	1.51379	0.0479167	0.33796	1	3462	tags=47%, list=32%, signal=68%	pos	F statistics
GO_PROTEIN_MATURATION	149	0.109604	1.50848	0.0664062	0.338055	1	2703	tags=36%, list=25%, signal=47%	pos	F statistics
GO_EAR_MORPHOGENESIS	45	0.189508	1.5091	0.0596708	0.338189	1	2549	tags=42%, list=23%, signal=55%	pos	F statistics
GO_PHOTOPERIODISM	18	0.293273	1.50692	0.07	0.338202	1	6509	tags=89%, list=60%, signal=220%	pos	F statistics
GO_NEGATIVE_REGULATION_OF_CELL_GROWTH	96	0.126867	1.51106	0.061657	0.338617	1	2266	tags=33%, list=21%, signal=42%	pos	F statistics
GO_CARDIAC_CONDUCTION	27	0.243049	1.50462	0.0724346	0.33949	1	2205	tags=44%, list=20%, signal=56%	pos	F statistics
GO_CELL_PART_MORPHOGENESIS	325	0.0716485	1.50392	0.0568627	0.339544	1	5658	tags=59%, list=52%, signal=118%	pos	F statistics
GO_POSITIVE_REGULATION_OF_DENDRITE_DEVELOPMENT	38	0.204825	1.50481	0.0905433	0.340236	1	2943	tags=47%, list=27%, signal=65%	pos	F statistics
GO_INTEGRIN_MEDIATED_SIGNALING_PATHWAY	41	0.195274	1.50199	0.0675944	0.340372	1	2669	tags=44%, list=24%, signal=58%	pos	F statistics
GO_WATER_SOLUBLE_VITAMIN_METABOLIC_PROCESS	57	0.167755	1.50126	0.0781893	0.340428	1	4116	tags=54%, list=38%, signal=87%	pos	F statistics
GO_REGULATION_OF_JUN_KINASE_ACTIVITY	51	0.179492	1.50265	0.0718447	0.340515	1	5971	tags=73%, list=55%, signal=159%	pos	F statistics
GO_NEGATIVE_REGULATION_OF_HOMOTYPIC_CELL_CELL_ADHESION	55	0.174986	1.49973	0.0686275	0.34177	1	2466	tags=40%, list=23%, signal=51%	pos	F statistics
GO_GLOMERULUS_DEVELOPMENT	17	0.305457	1.49893	0.0717213	0.341878	1	2450	tags=53%, list=22%, signal=68%	pos	F statistics
GO_MIDBRAIN_DEVELOPMENT	48	0.184519	1.49493	0.0693069	0.34492	1	6411	tags=77%, list=59%, signal=186%	pos	F statistics
GO_ACTIN_FILAMENT_ORGANIZATION	107	0.122511	1.49527	0.0595745	0.345484	1	1532	tags=26%, list=14%, signal=30%	pos	F statistics
GO_REGULATION_OF_AXON_GUIDANCE	19	0.282174	1.49213	0.0756972	0.345888	1	4395	tags=68%, list=40%, signal=114%	pos	F statistics
GO_NEGATIVE_REGULATION_OF_CELL_MORPHOGENESIS_INVOLVED_IN_DIFFERENTIATION	60	0.163478	1.49555	0.0829876	0.346135	1	4048	tags=53%, list=37%, signal=84%	pos	F statistics
GO_POLYOL_METABOLIC_PROCESS	65	0.154559	1.49052	0.0668016	0.346235	1	8066	tags=89%, list=74%, signal=339%	pos	F statistics
GO_LEUKOCYTE_MEDIATED_IMMUNITY	69	0.150075	1.49219	0.0726141	0.346864	1	2169	tags=35%, list=20%, signal=43%	pos	F statistics
GO_MYELOID_LEUKOCYTE_DIFFERENTIATION	56	0.16813	1.49283	0.0721868	0.346951	1	6168	tags=73%, list=56%, signal=167%	pos	F statistics
GO_REGULATION_OF_HEMOPOIESIS	167	0.0989717	1.49063	0.0742188	0.347103	1	2466	tags=32%, list=23%, signal=41%	pos	F statistics
GO_REGULATION_OF_DENDRITIC_SPINE_DEVELOPMENT	31	0.222989	1.4843	0.0665362	0.349708	1	2855	tags=48%, list=26%, signal=65%	pos	F statistics
GO_REGULATION_OF_LIPASE_ACTIVITY	34	0.212301	1.48556	0.0701403	0.349868	1	4433	tags=62%, list=41%, signal=104%	pos	F statistics
GO_RUFFLE_ORGANIZATION	17	0.29893	1.48608	0.0783133	0.350113	1	3806	tags=65%, list=35%, signal=99%	pos	F statistics
GO_MICROVILLUS_ORGANIZATION	16	0.310322	1.48186	0.0742972	0.350199	1	2758	tags=56%, list=25%, signal=75%	pos	F statistics
GO_DEVELOPMENTAL_CELL_GROWTH	44	0.186189	1.48737	0.0709534	0.350272	1	7902	tags=91%, list=72%, signal=328%	pos	F statistics
GO_REGULATION_OF_LEUKOCYTE_MIGRATION	43	0.190448	1.48654	0.0678295	0.350463	1	1229	tags=30%, list=11%, signal=34%	pos	F statistics
GO_REGULATION_OF_TRANSCRIPTION_ELONGATION_FROM_RNA_POLYMERASE_II_PROMOTER	20	0.278497	1.48446	0.0764588	0.350501	1	6792	tags=90%, list=62%, signal=238%	pos	F statistics
GO_REGULATION_OF_SYSTEM_PROCESS	183	0.0921033	1.48297	0.0655738	0.350593	1	860	tags=17%, list=8%, signal=18%	pos	F statistics
GO_CARDIAC_SEPTUM_DEVELOPMENT	49	0.17993	1.48223	0.0637066	0.350668	1	4952	tags=63%, list=45%, signal=115%	pos	F statistics
GO_LYMPHOCYTE_ACTIVATION_INVOLVED_IN_IMMUNE_RESPONSE	46	0.183084	1.47966	0.0703125	0.352534	1	6080	tags=74%, list=56%, signal=166%	pos	F statistics
GO_RESPONSE_TO_ANTIBIOTIC	30	0.227298	1.47594	0.0880626	0.352956	1	2984	tags=50%, list=27%, signal=69%	pos	F statistics
GO_TUBE_MORPHOGENESIS	171	0.0954854	1.47644	0.0651341	0.353212	1	2549	tags=33%, list=23%, signal=42%	pos	F statistics
GO_CYTOSOLIC_CALCIUM_ION_TRANSPORT	27	0.238674	1.47493	0.0850202	0.353625	1	5893	tags=78%, list=54%, signal=169%	pos	F statistics
GO_TERPENOID_METABOLIC_PROCESS	28	0.234161	1.47742	0.0794297	0.35377	1	5249	tags=71%, list=48%, signal=137%	pos	F statistics
GO_REGULATION_OF_INNATE_IMMUNE_RESPONSE	222	0.0854715	1.47649	0.0661479	0.354134	1	1741	tags=24%, list=16%, signal=28%	pos	F statistics
GO_POSITIVE_REGULATION_OF_RECEPTOR_MEDIATED_ENDOCYTOSIS	23	0.260618	1.47382	0.0821918	0.354349	1	4756	tags=70%, list=44%, signal=123%	pos	F statistics
GO_POSITIVE_REGULATION_OF_JUN_KINASE_ACTIVITY	42	0.193192	1.47749	0.0718954	0.354696	1	5958	tags=74%, list=55%, signal=162%	pos	F statistics
GO_REGULATION_OF_SYNAPSE_ORGANIZATION	35	0.211236	1.46979	0.0621469	0.35562	1	3316	tags=51%, list=30%, signal=74%	pos	F statistics
GO_NEGATIVE_REGULATION_OF_G_PROTEIN_COUPLED_RECEPTOR_PROTEIN_SIGNALING_PATHWAY	19	0.275551	1.47235	0.0704225	0.355678	1	5042	tags=74%, list=46%, signal=137%	pos	F statistics
GO_PHENOL_CONTAINING_COMPOUND_METABOLIC_PROCESS	19	0.287388	1.46855	0.0843373	0.3557	1	2039	tags=47%, list=19%, signal=58%	pos	F statistics
GO_SOMATIC_CELL_DNA_RECOMBINATION	29	0.226132	1.47077	0.0679612	0.356066	1	2055	tags=41%, list=19%, signal=51%	pos	F statistics
GO_NEGATIVE_REGULATION_OF_PROTEIN_LOCALIZATION_TO_CELL_PERIPHERY	16	0.300092	1.46875	0.0816327	0.356352	1	2187	tags=50%, list=20%, signal=62%	pos	F statistics
GO_SENSORY_ORGAN_DEVELOPMENT	217	0.086489	1.46996	0.0830116	0.356365	1	885	tags=17%, list=8%, signal=18%	pos	F statistics
GO_POSITIVE_REGULATION_OF_CYCLIC_NUCLEOTIDE_METABOLIC_PROCESS	35	0.209378	1.47079	0.0921569	0.357048	1	840	tags=29%, list=8%, signal=31%	pos	F statistics
GO_OSSIFICATION	130	0.109378	1.4645	0.0742972	0.361126	1	2095	tags=30%, list=19%, signal=37%	pos	F statistics
GO_AXIS_SPECIFICATION	44	0.187123	1.4568	0.0894632	0.362062	1	5658	tags=70%, list=52%, signal=146%	pos	F statistics
GO_CELLULAR_RESPONSE_TO_GLUCAGON_STIMULUS	20	0.269393	1.46317	0.0839695	0.362227	1	4161	tags=65%, list=38%, signal=105%	pos	F statistics
GO_SUBSTRATE_DEPENDENT_CELL_MIGRATION	17	0.294064	1.46225	0.092	0.362712	1	647	tags=35%, list=6%, signal=37%	pos	F statistics
GO_REGULATION_OF_ACTIN_FILAMENT_BASED_PROCESS	182	0.094082	1.45697	0.0574949	0.362786	1	2769	tags=35%, list=25%, signal=46%	pos	F statistics
GO_REGULATION_OF_REPRODUCTIVE_PROCESS	54	0.167224	1.4549	0.0896414	0.363148	1	4249	tags=56%, list=39%, signal=90%	pos	F statistics
GO_ORGAN_GROWTH	28	0.228827	1.45427	0.0978044	0.363177	1	4137	tags=61%, list=38%, signal=97%	pos	F statistics
GO_LYMPHOCYTE_COSTIMULATION	42	0.187592	1.45864	0.0784671	0.363304	1	6799	tags=81%, list=62%, signal=214%	pos	F statistics
GO_RESPONSE_TO_ESTRADIOL	71	0.146672	1.45924	0.101365	0.363437	1	5637	tags=66%, list=52%, signal=136%	pos	F statistics
GO_GLAND_MORPHOGENESIS	44	0.185874	1.45781	0.0816733	0.36357	1	6168	tags=75%, list=56%, signal=172%	pos	F statistics
GO_WOUND_HEALING	228	0.0837833	1.4571	0.0785441	0.363602	1	4851	tags=53%, list=44%, signal=93%	pos	F statistics
GO_COLUMNAR_CUBOIDAL_EPITHELIAL_CELL_DIFFERENTIATION	55	0.167125	1.45527	0.0794979	0.363618	1	5927	tags=71%, list=54%, signal=154%	pos	F statistics
GO_NEGATIVE_REGULATION_OF_OSTEOBLAST_DIFFERENTIATION	22	0.256312	1.45213	0.0862069	0.363716	1	5148	tags=73%, list=47%, signal=137%	pos	F statistics
GO_POSITIVE_REGULATION_OF_INTERLEUKIN_6_PRODUCTION	20	0.273805	1.4594	0.0864979	0.364233	1	5205	tags=75%, list=48%, signal=143%	pos	F statistics
GO_CENTRAL_NERVOUS_SYSTEM_DEVELOPMENT	439	0.0605881	1.45217	0.0737052	0.364634	1	1976	tags=24%, list=18%, signal=28%	pos	F statistics
GO_WATER_HOMEOSTASIS	18	0.290481	1.45976	0.0876494	0.364683	1	5326	tags=78%, list=49%, signal=152%	pos	F statistics
GO_PROTEIN_LOCALIZATION_TO_CILIUM	19	0.273735	1.44725	0.0914397	0.364698	1	4487	tags=68%, list=41%, signal=116%	pos	F statistics
GO_POSITIVE_REGULATION_OF_RESPONSE_TO_WOUNDING	44	0.186678	1.44753	0.0882918	0.365226	1	3429	tags=50%, list=31%, signal=73%	pos	F statistics
GO_REGULATION_OF_LIPID_STORAGE	20	0.269315	1.4522	0.10142	0.365564	1	5800	tags=80%, list=53%, signal=170%	pos	F statistics
GO_REGULATION_OF_NITRIC_OXIDE_SYNTHASE_ACTIVITY	28	0.238292	1.45977	0.0699153	0.365686	1	5204	tags=71%, list=48%, signal=136%	pos	F statistics
GO_NEUROEPITHELIAL_CELL_DIFFERENTIATION	32	0.212594	1.44767	0.0706107	0.365961	1	2462	tags=44%, list=23%, signal=56%	pos	F statistics
GO_CIRCADIAN_REGULATION_OF_GENE_EXPRESSION	39	0.197074	1.44575	0.0825147	0.36611	1	4015	tags=56%, list=37%, signal=89%	pos	F statistics
GO_INNATE_IMMUNE_RESPONSE	251	0.0782721	1.44932	0.0717132	0.366301	1	6430	tags=67%, list=59%, signal=158%	pos	F statistics
GO_REGULATION_OF_HOMOTYPIC_CELL_CELL_ADHESION	162	0.0969639	1.44769	0.0918367	0.366913	1	1113	tags=20%, list=10%, signal=22%	pos	F statistics
GO_REGULATION_OF_T_CELL_DIFFERENTIATION	57	0.161998	1.44933	0.0726141	0.367248	1	1113	tags=26%, list=10%, signal=29%	pos	F statistics
GO_CALCIUM_MEDIATED_SIGNALING	41	0.191383	1.4478	0.0892857	0.367663	1	5375	tags=68%, list=49%, signal=134%	pos	F statistics
GO_DORSAL_VENTRAL_PATTERN_FORMATION	34	0.208354	1.44282	0.0870406	0.368699	1	6082	tags=76%, list=56%, signal=172%	pos	F statistics
GO_CHAPERONE_MEDIATED_PROTEIN_FOLDING	37	0.1965	1.44315	0.101796	0.3692	1	6420	tags=78%, list=59%, signal=190%	pos	F statistics
GO_RESPONSE_TO_CALCIUM_ION	59	0.156899	1.44009	0.100823	0.372125	1	2367	tags=37%, list=22%, signal=47%	pos	F statistics
GO_MESENCHYMAL_CELL_DIFFERENTIATION	56	0.164785	1.43564	0.084507	0.375292	1	2499	tags=39%, list=23%, signal=51%	pos	F statistics
GO_MITOCHONDRIAL_TRANSMEMBRANE_TRANSPORT	49	0.172184	1.43575	0.0922432	0.376044	1	7265	tags=84%, list=67%, signal=249%	pos	F statistics
GO_ADAPTIVE_IMMUNE_RESPONSE_BASED_ON_SOMATIC_RECOMBINATION_OF_IMMUNE_RECEPTORS_BUILT_FROM_IMMUNOGLOBULIN_SUPERFAMILY_DOMAINS	60	0.160733	1.43624	0.0865191	0.376175	1	6080	tags=72%, list=56%, signal=161%	pos	F statistics
GO_POSITIVE_REGULATION_OF_LEUKOCYTE_CHEMOTAXIS	22	0.25273	1.43661	0.1	0.376555	1	2705	tags=50%, list=25%, signal=66%	pos	F statistics
GO_POSITIVE_REGULATION_OF_ALPHA_BETA_T_CELL_ACTIVATION	29	0.221336	1.43417	0.0941884	0.376659	1	3237	tags=52%, list=30%, signal=73%	pos	F statistics
GO_RECEPTOR_METABOLIC_PROCESS	44	0.188093	1.43202	0.094	0.377345	1	2669	tags=43%, list=24%, signal=57%	pos	F statistics
GO_ODONTOGENESIS_OF_DENTIN_CONTAINING_TOOTH	30	0.220215	1.43277	0.0909091	0.378012	1	1605	tags=37%, list=15%, signal=43%	pos	F statistics
GO_POSITIVE_REGULATION_OF_PHOSPHORUS_METABOLIC_PROCESS	487	0.0560958	1.43207	0.110664	0.378231	1	1118	tags=16%, list=10%, signal=17%	pos	F statistics
GO_EMBRYONIC_ORGAN_MORPHOGENESIS	118	0.115207	1.43088	0.102881	0.378246	1	2549	tags=35%, list=23%, signal=45%	pos	F statistics
GO_POSITIVE_REGULATION_OF_DEFENSE_RESPONSE	192	0.0852552	1.42974	0.083682	0.379029	1	5398	tags=58%, list=49%, signal=112%	pos	F statistics
GO_RESPONSE_TO_INTERFERON_BETA	18	0.280993	1.42593	0.0994475	0.379351	1	4216	tags=67%, list=39%, signal=108%	pos	F statistics
GO_POSITIVE_REGULATION_OF_ADENYLATE_CYCLASE_ACTIVITY	21	0.25682	1.42505	0.102767	0.379764	1	840	tags=33%, list=8%, signal=36%	pos	F statistics
GO_REGULATION_OF_CARTILAGE_DEVELOPMENT	27	0.236256	1.42621	0.108652	0.37984	1	2279	tags=44%, list=21%, signal=56%	pos	F statistics
GO_VASCULAR_ENDOTHELIAL_GROWTH_FACTOR_RECEPTOR_SIGNALING_PATHWAY	53	0.165745	1.42853	0.0978044	0.379962	1	6646	tags=77%, list=61%, signal=197%	pos	F statistics
GO_B_CELL_ACTIVATION	79	0.139726	1.42124	0.0989899	0.380419	1	7055	tags=78%, list=65%, signal=220%	pos	F statistics
GO_SINGLE_ORGANISM_BEHAVIOR	163	0.095185	1.42637	0.106742	0.380534	1	3196	tags=39%, list=29%, signal=54%	pos	F statistics
GO_CELLULAR_HOMEOSTASIS	332	0.0681512	1.4274	0.0700389	0.380772	1	5626	tags=58%, list=52%, signal=116%	pos	F statistics
GO_SPECIFICATION_OF_SYMMETRY	51	0.167139	1.42681	0.0791667	0.380788	1	5677	tags=69%, list=52%, signal=142%	pos	F statistics
GO_SECRETION_BY_CELL	216	0.0835552	1.42033	0.0798403	0.380815	1	4110	tags=46%, list=38%, signal=72%	pos	F statistics
GO_RESPONSE_TO_MOLECULE_OF_BACTERIAL_ORIGIN	141	0.103909	1.41973	0.097166	0.380841	1	4533	tags=52%, list=42%, signal=87%	pos	F statistics
GO_V_D_J_RECOMBINATION	15	0.301712	1.42191	0.098	0.381119	1	1805	tags=47%, list=17%, signal=56%	pos	F statistics
GO_REGULATION_OF_BONE_REMODELING	18	0.283021	1.42125	0.107143	0.381326	1	1767	tags=44%, list=16%, signal=53%	pos	F statistics
GO_PROTEIN_SECRETION	54	0.165063	1.42229	0.0991903	0.381387	1	3868	tags=52%, list=35%, signal=80%	pos	F statistics
GO_REGULATION_OF_P38MAPK_CASCADE	18	0.28242	1.42239	0.1167	0.382149	1	2987	tags=56%, list=27%, signal=76%	pos	F statistics
GO_LIPID_PHOSPHORYLATION	55	0.160646	1.42265	0.102616	0.38272	1	1629	tags=31%, list=15%, signal=36%	pos	F statistics
GO_POSITIVE_REGULATION_OF_CAMP_METABOLIC_PROCESS	31	0.213922	1.41537	0.0994264	0.384035	1	840	tags=29%, list=8%, signal=31%	pos	F statistics
GO_DIGESTIVE_SYSTEM_DEVELOPMENT	58	0.158063	1.41576	0.107955	0.38427	1	2801	tags=41%, list=26%, signal=55%	pos	F statistics
GO_NEGATIVE_REGULATION_OF_PROTEIN_SECRETION	43	0.177486	1.41691	0.0962672	0.38435	1	1370	tags=30%, list=13%, signal=34%	pos	F statistics
GO_ANTIGEN_PROCESSING_AND_PRESENTATION_OF_PEPTIDE_ANTIGEN	136	0.102238	1.41579	0.10998	0.385138	1	6525	tags=70%, list=60%, signal=171%	pos	F statistics
GO_PYRIMIDINE_CONTAINING_COMPOUND_METABOLIC_PROCESS	52	0.166392	1.41375	0.0962672	0.385724	1	3861	tags=52%, list=35%, signal=80%	pos	F statistics
GO_GLYCEROLIPID_CATABOLIC_PROCESS	15	0.299456	1.41199	0.0881148	0.386576	1	6198	tags=87%, list=57%, signal=200%	pos	F statistics
GO_PHOSPHATIDYLINOSITOL_BIOSYNTHETIC_PROCESS	92	0.123157	1.41254	0.093617	0.386697	1	1633	tags=27%, list=15%, signal=32%	pos	F statistics
GO_ENDOTHELIAL_CELL_MIGRATION	33	0.211181	1.41102	0.0848126	0.387245	1	1340	tags=33%, list=12%, signal=38%	pos	F statistics
GO_POSITIVE_REGULATION_OF_ESTABLISHMENT_OF_PROTEIN_LOCALIZATION	295	0.0707752	1.40777	0.105788	0.387819	1	1172	tags=18%, list=11%, signal=19%	pos	F statistics
GO_REGULATION_OF_PEPTIDYL_TYROSINE_PHOSPHORYLATION	87	0.12751	1.40584	0.0943026	0.388135	1	2760	tags=38%, list=25%, signal=50%	pos	F statistics
GO_CELLULAR_TRANSITION_METAL_ION_HOMEOSTASIS	45	0.178497	1.40698	0.0996169	0.388174	1	1698	tags=33%, list=16%, signal=39%	pos	F statistics
GO_NEGATIVE_REGULATION_OF_PROTEIN_POLYMERIZATION	34	0.202327	1.408	0.110895	0.388384	1	5184	tags=68%, list=47%, signal=128%	pos	F statistics
GO_ACTIN_MEDIATED_CELL_CONTRACTION	25	0.236256	1.40977	0.107143	0.3884	1	2230	tags=44%, list=20%, signal=55%	pos	F statistics
GO_REGULATION_OF_BLOOD_PRESSURE	51	0.163054	1.40588	0.0972763	0.389004	1	5079	tags=63%, list=47%, signal=117%	pos	F statistics
GO_STRIATED_MUSCLE_CONTRACTION	47	0.174247	1.40816	0.0956175	0.389074	1	4378	tags=57%, list=40%, signal=95%	pos	F statistics
GO_NEGATIVE_REGULATION_OF_CELL_ACTIVATION	77	0.133895	1.404	0.104418	0.389245	1	1100	tags=23%, list=10%, signal=26%	pos	F statistics
GO_RESPONSE_TO_PURINE_CONTAINING_COMPOUND	78	0.134318	1.4086	0.10664	0.389254	1	3023	tags=41%, list=28%, signal=56%	pos	F statistics
GO_REGULATION_OF_SYSTEMIC_ARTERIAL_BLOOD_PRESSURE	26	0.227691	1.40342	0.125984	0.389323	1	5079	tags=69%, list=47%, signal=129%	pos	F statistics
GO_POSITIVE_REGULATION_OF_TUMOR_NECROSIS_FACTOR_SUPERFAMILY_CYTOKINE_PRODUCTION	24	0.24371	1.40446	0.104536	0.389415	1	5079	tags=71%, list=47%, signal=132%	pos	F statistics
GO_POSITIVE_REGULATION_OF_OSTEOBLAST_DIFFERENTIATION	30	0.21923	1.40272	0.101167	0.389466	1	4528	tags=63%, list=41%, signal=108%	pos	F statistics
GO_REGULATION_OF_STEROL_TRANSPORT	17	0.274826	1.40039	0.110151	0.392346	1	2784	tags=53%, list=25%, signal=71%	pos	F statistics
GO_VENTRICULAR_SEPTUM_MORPHOGENESIS	16	0.294303	1.39926	0.122661	0.393313	1	885	tags=38%, list=8%, signal=41%	pos	F statistics
GO_POSITIVE_REGULATION_OF_LEUKOCYTE_MEDIATED_IMMUNITY	38	0.194877	1.39663	0.115538	0.39581	1	6500	tags=79%, list=60%, signal=194%	pos	F statistics
GO_ENTRAINMENT_OF_CIRCADIAN_CLOCK_BY_PHOTOPERIOD	17	0.2867	1.39713	0.10766	0.395852	1	6509	tags=88%, list=60%, signal=218%	pos	F statistics
GO_POSITIVE_REGULATION_OF_NUCLEOCYTOPLASMIC_TRANSPORT	73	0.137762	1.39504	0.120623	0.397506	1	599	tags=19%, list=5%, signal=20%	pos	F statistics
GO_DNA_CATABOLIC_PROCESS_ENDONUCLEOLYTIC	15	0.301449	1.39337	0.10303	0.399281	1	3264	tags=60%, list=30%, signal=85%	pos	F statistics
GO_POSITIVE_REGULATION_OF_CD4_POSITIVE_ALPHA_BETA_T_CELL_ACTIVATION	15	0.289339	1.3916	0.106557	0.400332	1	2668	tags=53%, list=24%, signal=70%	pos	F statistics
GO_REGULATION_OF_CELL_CELL_ADHESION	193	0.0865147	1.39183	0.113095	0.400815	1	2466	tags=31%, list=23%, signal=39%	pos	F statistics
GO_TUBE_DEVELOPMENT	287	0.0715203	1.39028	0.126016	0.401631	1	2549	tags=30%, list=23%, signal=39%	pos	F statistics
GO_NEUROMUSCULAR_JUNCTION_DEVELOPMENT	18	0.267984	1.3895	0.100193	0.401991	1	6178	tags=83%, list=57%, signal=192%	pos	F statistics
GO_MUSCLE_CELL_DEVELOPMENT	54	0.162538	1.38774	0.112426	0.402106	1	2682	tags=41%, list=25%, signal=54%	pos	F statistics
GO_POSITIVE_REGULATION_OF_TRANSFERASE_ACTIVITY	391	0.0612184	1.38809	0.104331	0.402408	1	7594	tags=75%, list=70%, signal=239%	pos	F statistics
GO_EMBRYONIC_PATTERN_SPECIFICATION	24	0.234158	1.38835	0.117537	0.402905	1	4273	tags=63%, list=39%, signal=102%	pos	F statistics
GO_RESPONSE_TO_ACID_CHEMICAL	164	0.0919798	1.38169	0.142562	0.409184	1	6601	tags=70%, list=60%, signal=173%	pos	F statistics
GO_MYD88_INDEPENDENT_TOLL_LIKE_RECEPTOR_SIGNALING_PATHWAY	23	0.230613	1.38251	0.111562	0.409636	1	5083	tags=70%, list=47%, signal=130%	pos	F statistics
GO_POSITIVE_REGULATION_OF_PRODUCTION_OF_MOLECULAR_MEDIATOR_OF_IMMUNE_RESPONSE	31	0.211778	1.38175	0.0966469	0.410016	1	6500	tags=81%, list=60%, signal=199%	pos	F statistics
GO_STEROL_METABOLIC_PROCESS	78	0.134621	1.3801	0.123047	0.410872	1	6100	tags=69%, list=56%, signal=156%	pos	F statistics
GO_FOREBRAIN_NEURON_DEVELOPMENT	17	0.278128	1.37766	0.13308	0.414147	1	2748	tags=53%, list=25%, signal=71%	pos	F statistics
GO_ADAPTIVE_IMMUNE_RESPONSE	114	0.112451	1.3768	0.106212	0.414669	1	6256	tags=68%, list=57%, signal=159%	pos	F statistics
GO_POSITIVE_REGULATION_OF_FIBROBLAST_PROLIFERATION	26	0.225001	1.37468	0.103448	0.416435	1	1748	tags=38%, list=16%, signal=46%	pos	F statistics
GO_MUSCLE_FIBER_DEVELOPMENT	18	0.270053	1.37484	0.128	0.417043	1	4942	tags=72%, list=45%, signal=132%	pos	F statistics
GO_TRANSMEMBRANE_RECEPTOR_PROTEIN_SERINE_THREONINE_KINASE_SIGNALING_PATHWAY	103	0.115829	1.37185	0.128968	0.418444	1	6168	tags=68%, list=56%, signal=155%	pos	F statistics
GO_REGULATION_OF_STRIATED_MUSCLE_CONTRACTION	34	0.193947	1.37219	0.125	0.418735	1	3348	tags=50%, list=31%, signal=72%	pos	F statistics
GO_MULTICELLULAR_ORGANISMAL_WATER_HOMEOSTASIS	16	0.29467	1.37259	0.115686	0.418969	1	881	tags=38%, list=8%, signal=41%	pos	F statistics
GO_CELL_ACTIVATION_INVOLVED_IN_IMMUNE_RESPONSE	65	0.142811	1.37053	0.128773	0.419692	1	2313	tags=35%, list=21%, signal=45%	pos	F statistics
GO_B_CELL_ACTIVATION_INVOLVED_IN_IMMUNE_RESPONSE	23	0.242877	1.36764	0.12766	0.423799	1	5899	tags=78%, list=54%, signal=170%	pos	F statistics
GO_NEGATIVE_REGULATION_OF_TRANSCRIPTION_FROM_RNA_POLYMERASE_II_PROMOTER	472	0.0560959	1.36484	0.112	0.425734	1	5822	tags=59%, list=53%, signal=120%	pos	F statistics
GO_REGULATION_OF_CAMP_METABOLIC_PROCESS	41	0.177493	1.3658	0.140873	0.425969	1	1797	tags=34%, list=16%, signal=41%	pos	F statistics
GO_CELL_MORPHOGENESIS_INVOLVED_IN_DIFFERENTIATION	243	0.07491	1.36412	0.125	0.426022	1	1626	tags=22%, list=15%, signal=26%	pos	F statistics
GO_REGULATION_OF_MONOOXYGENASE_ACTIVITY	34	0.20049	1.36352	0.119342	0.426112	1	5204	tags=68%, list=48%, signal=129%	pos	F statistics
GO_INNER_EAR_MORPHOGENESIS	35	0.195704	1.36504	0.136986	0.426302	1	2549	tags=43%, list=23%, signal=56%	pos	F statistics
GO_REGULATION_OF_HISTONE_METHYLATION	43	0.176828	1.36244	0.143162	0.427073	1	3155	tags=47%, list=29%, signal=65%	pos	F statistics
GO_REGULATION_OF_LYMPHOCYTE_MEDIATED_IMMUNITY	54	0.156723	1.36191	0.121622	0.427145	1	6790	tags=78%, list=62%, signal=205%	pos	F statistics
GO_MESONEPHROS_DEVELOPMENT	34	0.198078	1.35921	0.116034	0.427967	1	1697	tags=35%, list=16%, signal=42%	pos	F statistics
GO_DEVELOPMENTAL_PIGMENTATION	22	0.242416	1.35941	0.119675	0.428522	1	2321	tags=45%, list=21%, signal=58%	pos	F statistics
GO_POSITIVE_REGULATION_OF_INTRACELLULAR_SIGNAL_TRANSDUCTION	447	0.0567808	1.35988	0.122371	0.428645	1	1652	tags=21%, list=15%, signal=23%	pos	F statistics
GO_GASTRULATION_WITH_MOUTH_FORMING_SECOND	17	0.277362	1.36036	0.147475	0.428775	1	5326	tags=76%, list=49%, signal=149%	pos	F statistics
GO_ACTIVATION_OF_ADENYLATE_CYCLASE_ACTIVITY	17	0.276364	1.35287	0.150376	0.428806	1	840	tags=35%, list=8%, signal=38%	pos	F statistics
GO_MORPHOGENESIS_OF_AN_EPITHELIAL_SHEET	28	0.212404	1.35228	0.135354	0.428918	1	5486	tags=71%, list=50%, signal=143%	pos	F statistics
GO_ENDOTHELIUM_DEVELOPMENT	47	0.169172	1.35161	0.136	0.429165	1	5595	tags=68%, list=51%, signal=139%	pos	F statistics
GO_IMMUNE_RESPONSE_REGULATING_CELL_SURFACE_RECEPTOR_SIGNALING_PATHWAY	217	0.0789769	1.35297	0.147773	0.42956	1	7055	tags=72%, list=65%, signal=200%	pos	F statistics
GO_NEGATIVE_CHEMOTAXIS	16	0.285391	1.3534	0.126531	0.429624	1	4395	tags=69%, list=40%, signal=115%	pos	F statistics
GO_REGULATION_OF_VIRAL_ENTRY_INTO_HOST_CELL	18	0.269034	1.35479	0.143141	0.429883	1	7380	tags=94%, list=68%, signal=291%	pos	F statistics
GO_POSITIVE_REGULATION_OF_OSSIFICATION	39	0.185397	1.35376	0.158458	0.429934	1	3302	tags=49%, list=30%, signal=70%	pos	F statistics
GO_NEGATIVE_REGULATION_OF_AXONOGENESIS	33	0.203627	1.3567	0.154158	0.430284	1	2746	tags=45%, list=25%, signal=61%	pos	F statistics
GO_DEFENSE_RESPONSE_TO_BACTERIUM	46	0.166635	1.35408	0.150198	0.430311	1	4597	tags=59%, list=42%, signal=101%	pos	F statistics
GO_NEGATIVE_REGULATION_OF_CELLULAR_COMPONENT_ORGANIZATION	458	0.0551603	1.35497	0.123016	0.430522	1	2784	tags=31%, list=25%, signal=40%	pos	F statistics
GO_REGULATION_OF_WOUND_HEALING	52	0.161406	1.35543	0.144269	0.4306	1	1815	tags=33%, list=17%, signal=39%	pos	F statistics
GO_ASSOCIATIVE_LEARNING	35	0.195473	1.35568	0.127202	0.431081	1	7856	tags=91%, list=72%, signal=325%	pos	F statistics
GO_GLIOGENESIS	82	0.126535	1.35671	0.128599	0.431193	1	5553	tags=63%, list=51%, signal=128%	pos	F statistics
GO_VITAMIN_METABOLIC_PROCESS	66	0.14183	1.34656	0.125	0.436975	1	3589	tags=47%, list=33%, signal=70%	pos	F statistics
GO_EMBRYONIC_HEART_TUBE_MORPHOGENESIS	29	0.20651	1.34481	0.118236	0.439254	1	5658	tags=72%, list=52%, signal=150%	pos	F statistics
GO_SPROUTING_ANGIOGENESIS	22	0.241156	1.34339	0.143689	0.440773	1	6306	tags=82%, list=58%, signal=193%	pos	F statistics
GO_CAMP_MEDIATED_SIGNALING	16	0.273263	1.33977	0.1417	0.44451	1	1797	tags=44%, list=16%, signal=52%	pos	F statistics
GO_MYELOID_CELL_ACTIVATION_INVOLVED_IN_IMMUNE_RESPONSE	20	0.251115	1.34005	0.144269	0.444963	1	1630	tags=40%, list=15%, signal=47%	pos	F statistics
GO_T_CELL_SELECTION	20	0.252683	1.34041	0.13745	0.445279	1	2705	tags=50%, list=25%, signal=66%	pos	F statistics
GO_INTERFERON_GAMMA_MEDIATED_SIGNALING_PATHWAY	48	0.164701	1.33801	0.121094	0.446639	1	6854	tags=79%, list=63%, signal=212%	pos	F statistics
GO_PALLIUM_DEVELOPMENT	92	0.121947	1.33714	0.159046	0.447253	1	5326	tags=61%, list=49%, signal=118%	pos	F statistics
GO_RESPONSE_TO_KETONE	93	0.118705	1.33659	0.128713	0.447259	1	2354	tags=33%, list=22%, signal=42%	pos	F statistics
GO_LAMELLIPODIUM_ORGANIZATION	25	0.223161	1.32924	0.149901	0.449296	1	1499	tags=36%, list=14%, signal=42%	pos	F statistics
GO_ENDOCYTOSIS	275	0.0693006	1.33436	0.128571	0.449479	1	1366	tags=19%, list=13%, signal=21%	pos	F statistics
GO_INSULIN_SECRETION	16	0.27892	1.32959	0.144898	0.449582	1	3783	tags=63%, list=35%, signal=95%	pos	F statistics
GO_SKELETAL_SYSTEM_MORPHOGENESIS	87	0.122786	1.3346	0.137066	0.449955	1	4192	tags=51%, list=38%, signal=81%	pos	F statistics
GO_REGULATION_OF_EPITHELIAL_CELL_PROLIFERATION	133	0.099169	1.32968	0.148225	0.450362	1	1721	tags=26%, list=16%, signal=30%	pos	F statistics
GO_CELL_CELL_JUNCTION_ASSEMBLY	44	0.166007	1.33012	0.149606	0.450511	1	1420	tags=30%, list=13%, signal=34%	pos	F statistics
GO_REGULATION_OF_PHOSPHOLIPASE_ACTIVITY	26	0.216666	1.33044	0.155206	0.450835	1	3939	tags=58%, list=36%, signal=90%	pos	F statistics
GO_MYELOID_LEUKOCYTE_ACTIVATION	42	0.172018	1.33096	0.11946	0.45085	1	2288	tags=38%, list=21%, signal=48%	pos	F statistics
GO_ODONTOGENESIS	40	0.178598	1.33298	0.137014	0.450944	1	1605	tags=33%, list=15%, signal=38%	pos	F statistics
GO_PHOSPHATIDYLINOSITOL_3_PHOSPHATE_BIOSYNTHETIC_PROCESS	28	0.208424	1.33127	0.125261	0.451244	1	1629	tags=36%, list=15%, signal=42%	pos	F statistics
GO_NEGATIVE_REGULATION_OF_AXON_EXTENSION	20	0.248922	1.32751	0.14959	0.451454	1	2746	tags=50%, list=25%, signal=67%	pos	F statistics
GO_PROTEIN_IMPORT	124	0.100685	1.33131	0.117083	0.452077	1	6310	tags=68%, list=58%, signal=159%	pos	F statistics
GO_REGULATION_OF_COAGULATION	28	0.208722	1.33145	0.155462	0.452696	1	4356	tags=61%, list=40%, signal=101%	pos	F statistics
GO_LIMBIC_SYSTEM_DEVELOPMENT	47	0.167992	1.32348	0.124031	0.454338	1	7002	tags=81%, list=64%, signal=224%	pos	F statistics
GO_CEREBRAL_CORTEX_CELL_MIGRATION	25	0.221171	1.32374	0.145594	0.45475	1	647	tags=28%, list=6%, signal=30%	pos	F statistics
GO_DEPHOSPHORYLATION	190	0.083287	1.3241	0.134653	0.455111	1	3876	tags=44%, list=35%, signal=67%	pos	F statistics
GO_NEGATIVE_REGULATION_OF_CELL_DEATH	495	0.0523578	1.32427	0.156313	0.455715	1	821	tags=13%, list=8%, signal=13%	pos	F statistics
GO_ACTIVATION_OF_MAPK_ACTIVITY	75	0.127133	1.32464	0.148148	0.455949	1	1678	tags=28%, list=15%, signal=33%	pos	F statistics
GO_POSITIVE_REGULATION_OF_LOCOMOTION	192	0.0815037	1.32106	0.142315	0.457682	1	2708	tags=33%, list=25%, signal=43%	pos	F statistics
GO_NEURON_MIGRATION	46	0.164882	1.32024	0.15678	0.45823	1	3429	tags=48%, list=31%, signal=69%	pos	F statistics
GO_POSITIVE_REGULATION_OF_PEPTIDE_SECRETION	43	0.168116	1.31545	0.14741	0.458666	1	710	tags=23%, list=7%, signal=25%	pos	F statistics
GO_AORTA_DEVELOPMENT	25	0.222647	1.31593	0.160417	0.458703	1	5873	tags=76%, list=54%, signal=164%	pos	F statistics
GO_T_CELL_PROLIFERATION	19	0.252329	1.3161	0.132673	0.459286	1	2996	tags=53%, list=27%, signal=72%	pos	F statistics
GO_RESPONSE_TO_FLUID_SHEAR_STRESS	25	0.223943	1.31654	0.153696	0.459403	1	2801	tags=48%, list=26%, signal=64%	pos	F statistics
GO_POSITIVE_REGULATION_OF_PROTEIN_IMPORT	59	0.149256	1.31656	0.149573	0.46026	1	599	tags=20%, list=5%, signal=21%	pos	F statistics
GO_GLIAL_CELL_MIGRATION	17	0.263147	1.31803	0.147705	0.460282	1	5481	tags=76%, list=50%, signal=153%	pos	F statistics
GO_REGULATION_OF_ALPHA_BETA_T_CELL_ACTIVATION	39	0.180691	1.3175	0.143701	0.460344	1	1113	tags=28%, list=10%, signal=31%	pos	F statistics
GO_MULTICELLULAR_ORGANISMAL_SIGNALING	33	0.192525	1.3169	0.171779	0.460586	1	2205	tags=39%, list=20%, signal=49%	pos	F statistics
GO_SYNAPSE_ORGANIZATION	60	0.14534	1.31818	0.163462	0.460939	1	4245	tags=53%, list=39%, signal=87%	pos	F statistics
GO_ACTIVATION_OF_MAPKK_ACTIVITY	34	0.182984	1.3128	0.156313	0.462503	1	6037	tags=74%, list=55%, signal=164%	pos	F statistics
GO_POSITIVE_REGULATION_OF_NUCLEOTIDE_METABOLIC_PROCESS	45	0.16813	1.31177	0.149701	0.463436	1	840	tags=24%, list=8%, signal=26%	pos	F statistics
GO_ADENYLATE_CYCLASE_MODULATING_G_PROTEIN_COUPLED_RECEPTOR_SIGNALING_PATHWAY	30	0.204144	1.31109	0.155303	0.463897	1	1416	tags=33%, list=13%, signal=38%	pos	F statistics
GO_RESPONSE_TO_GLUCAGON	27	0.207284	1.30877	0.165992	0.467154	1	5426	tags=70%, list=50%, signal=140%	pos	F statistics
GO_EMBRYONIC_ORGAN_DEVELOPMENT	187	0.0806812	1.30802	0.145492	0.467636	1	885	tags=16%, list=8%, signal=17%	pos	F statistics
GO_LIPID_CATABOLIC_PROCESS	125	0.100122	1.30529	0.15493	0.470786	1	6257	tags=67%, list=57%, signal=156%	pos	F statistics
GO_REGULATION_OF_PROTEIN_AUTOPHOSPHORYLATION	21	0.242093	1.3057	0.157025	0.470983	1	6201	tags=81%, list=57%, signal=187%	pos	F statistics
GO_NEGATIVE_REGULATION_OF_SMALL_GTPASE_MEDIATED_SIGNAL_TRANSDUCTION	29	0.198108	1.30179	0.170588	0.476407	1	3490	tags=52%, list=32%, signal=76%	pos	F statistics
GO_RESPONSE_TO_STARVATION	93	0.111297	1.30046	0.15261	0.477857	1	7836	tags=83%, list=72%, signal=291%	pos	F statistics
GO_MICROTUBULE_ORGANIZING_CENTER_ORGANIZATION	79	0.124696	1.29849	0.155556	0.478757	1	6665	tags=73%, list=61%, signal=187%	pos	F statistics
GO_REGULATION_OF_EXTRINSIC_APOPTOTIC_SIGNALING_PATHWAY_IN_ABSENCE_OF_LIGAND	25	0.219446	1.29932	0.162745	0.479036	1	2850	tags=48%, list=26%, signal=65%	pos	F statistics
GO_ARTERY_DEVELOPMENT	40	0.170977	1.29852	0.14425	0.47959	1	2507	tags=40%, list=23%, signal=52%	pos	F statistics
GO_NEGATIVE_REGULATION_OF_ENDOTHELIAL_CELL_PROLIFERATION	16	0.265469	1.29528	0.154959	0.483868	1	1882	tags=44%, list=17%, signal=53%	pos	F statistics
GO_POSITIVE_REGULATION_OF_INNATE_IMMUNE_RESPONSE	160	0.0881732	1.29398	0.151402	0.485345	1	5398	tags=58%, list=49%, signal=113%	pos	F statistics
GO_POSITIVE_REGULATION_OF_GLUCOSE_TRANSPORT	24	0.218711	1.29182	0.161554	0.486605	1	801	tags=29%, list=7%, signal=31%	pos	F statistics
GO_RESPONSE_TO_ESTROGEN	104	0.108408	1.29213	0.160164	0.486958	1	5862	tags=64%, list=54%, signal=138%	pos	F statistics
GO_RESPONSE_TO_ORGANIC_CYCLIC_COMPOUND	474	0.0528884	1.29256	0.173664	0.487141	1	898	tags=13%, list=8%, signal=14%	pos	F statistics
GO_MITOTIC_SPINDLE_ASSEMBLY	33	0.185105	1.29099	0.163065	0.487179	1	6588	tags=79%, list=60%, signal=198%	pos	F statistics
GO_T_CELL_MEDIATED_IMMUNITY	16	0.269263	1.28992	0.15619	0.48825	1	5936	tags=81%, list=54%, signal=178%	pos	F statistics
GO_HEART_DEVELOPMENT	249	0.0690404	1.28801	0.168033	0.490769	1	885	tags=15%, list=8%, signal=16%	pos	F statistics
GO_REGULATION_OF_TOLL_LIKE_RECEPTOR_SIGNALING_PATHWAY	26	0.214075	1.28136	0.191268	0.492007	1	1447	tags=35%, list=13%, signal=40%	pos	F statistics
GO_REGULATION_OF_INTERLEUKIN_1_SECRETION	15	0.278183	1.28173	0.186858	0.492199	1	6430	tags=87%, list=59%, signal=210%	pos	F statistics
GO_NEGATIVE_REGULATION_OF_RESPONSE_TO_CYTOKINE_STIMULUS	27	0.212298	1.28468	0.185629	0.492265	1	2540	tags=44%, list=23%, signal=58%	pos	F statistics
GO_NEGATIVE_REGULATION_OF_PROTEIN_SERINE_THREONINE_KINASE_ACTIVITY	88	0.115264	1.2826	0.178218	0.492359	1	1977	tags=30%, list=18%, signal=36%	pos	F statistics
GO_WNT_SIGNALING_PATHWAY_CALCIUM_MODULATING_PATHWAY	24	0.219124	1.28196	0.180124	0.492697	1	6257	tags=79%, list=57%, signal=185%	pos	F statistics
GO_CELL_MATRIX_ADHESION	49	0.15565	1.28379	0.168016	0.49303	1	6999	tags=80%, list=64%, signal=221%	pos	F statistics
GO_NEGATIVE_REGULATION_OF_EPITHELIAL_CELL_PROLIFERATION	61	0.141042	1.28471	0.161826	0.493102	1	2406	tags=36%, list=22%, signal=46%	pos	F statistics
GO_STEM_CELL_DIVISION	18	0.252622	1.28262	0.190381	0.493226	1	885	tags=33%, list=8%, signal=36%	pos	F statistics
GO_INOSITOL_PHOSPHATE_METABOLIC_PROCESS	42	0.166735	1.28294	0.155689	0.493582	1	8066	tags=90%, list=74%, signal=345%	pos	F statistics
GO_RESPONSE_TO_TYPE_I_INTERFERON	44	0.165092	1.28544	0.173489	0.493624	1	3912	tags=52%, list=36%, signal=81%	pos	F statistics
GO_DIGESTION	20	0.239473	1.28492	0.165254	0.493637	1	2849	tags=50%, list=26%, signal=68%	pos	F statistics
GO_RESPONSE_TO_INTERFERON_GAMMA	69	0.131412	1.28547	0.180361	0.494487	1	3796	tags=48%, list=35%, signal=73%	pos	F statistics
GO_DETECTION_OF_ABIOTIC_STIMULUS	33	0.186761	1.27926	0.184959	0.495087	1	944	tags=27%, list=9%, signal=30%	pos	F statistics
GO_POSITIVE_REGULATION_OF_LYASE_ACTIVITY	24	0.215132	1.26564	0.18664	0.49672	1	840	tags=29%, list=8%, signal=32%	pos	F statistics
GO_MUSCLE_STRUCTURE_DEVELOPMENT	206	0.0783871	1.26582	0.194831	0.49727	1	2499	tags=31%, list=23%, signal=39%	pos	F statistics
GO_ASTROCYTE_DIFFERENTIATION	16	0.260752	1.26649	0.17284	0.497727	1	2616	tags=50%, list=24%, signal=66%	pos	F statistics
GO_PANCREAS_DEVELOPMENT	28	0.201496	1.26599	0.175153	0.497772	1	7555	tags=89%, list=69%, signal=289%	pos	F statistics
GO_RESPONSE_TO_TUMOR_NECROSIS_FACTOR	121	0.0986578	1.26445	0.177606	0.49803	1	2634	tags=34%, list=24%, signal=44%	pos	F statistics
GO_POSITIVE_REGULATION_OF_PHOSPHATIDYLINOSITOL_3_KINASE_SIGNALING	25	0.207911	1.27044	0.164384	0.498054	1	2102	tags=40%, list=19%, signal=49%	pos	F statistics
GO_CEREBRAL_CORTEX_DEVELOPMENT	70	0.129356	1.26718	0.165138	0.498132	1	5616	tags=64%, list=51%, signal=131%	pos	F statistics
GO_MUSCLE_SYSTEM_PROCESS	120	0.0989878	1.26936	0.18125	0.498296	1	750	tags=17%, list=7%, signal=18%	pos	F statistics
GO_TISSUE_MIGRATION	44	0.160169	1.26657	0.187867	0.498412	1	6944	tags=80%, list=64%, signal=218%	pos	F statistics
GO_REGULATION_OF_SYNAPTIC_PLASTICITY	62	0.137922	1.2707	0.192843	0.498436	1	7837	tags=85%, list=72%, signal=301%	pos	F statistics
GO_TISSUE_REMODELING	42	0.164559	1.27163	0.174349	0.498439	1	809	tags=24%, list=7%, signal=26%	pos	F statistics
GO_STEROL_HOMEOSTASIS	27	0.208484	1.27115	0.178	0.498465	1	3795	tags=56%, list=35%, signal=85%	pos	F statistics
GO_POST_TRANSLATIONAL_PROTEIN_MODIFICATION	26	0.212462	1.273	0.177215	0.498547	1	6085	tags=77%, list=56%, signal=173%	pos	F statistics
GO_ACTION_POTENTIAL	28	0.199696	1.26966	0.176471	0.498633	1	944	tags=29%, list=9%, signal=31%	pos	F statistics
GO_RESPONSE_TO_HORMONE	481	0.0521021	1.2739	0.170082	0.498638	1	2997	tags=32%, list=27%, signal=43%	pos	F statistics
GO_REGULATION_OF_TRANSMEMBRANE_RECEPTOR_PROTEIN_SERINE_THREONINE_KINASE_SIGNALING_PATHWAY	101	0.106119	1.2734	0.172277	0.498699	1	4906	tags=55%, list=45%, signal=100%	pos	F statistics
GO_NEGATIVE_REGULATION_OF_STRESS_ACTIVATED_PROTEIN_KINASE_SIGNALING_CASCADE	30	0.189637	1.26361	0.178499	0.498767	1	1574	tags=33%, list=14%, signal=39%	pos	F statistics
GO_POSITIVE_REGULATION_OF_HISTONE_METHYLATION	24	0.217828	1.27187	0.174098	0.498901	1	4906	tags=67%, list=45%, signal=121%	pos	F statistics
GO_EPIDERMIS_DEVELOPMENT	86	0.117471	1.2672	0.192229	0.498972	1	885	tags=20%, list=8%, signal=21%	pos	F statistics
GO_REGULATION_OF_ANTIGEN_RECEPTOR_MEDIATED_SIGNALING_PATHWAY	29	0.20103	1.27467	0.197872	0.498978	1	2705	tags=45%, list=25%, signal=59%	pos	F statistics
GO_ACTIVATION_OF_JUN_KINASE_ACTIVITY	26	0.208328	1.27213	0.190871	0.499256	1	5710	tags=73%, list=52%, signal=153%	pos	F statistics
GO_ANTIGEN_PROCESSING_AND_PRESENTATION_OF_PEPTIDE_OR_POLYSACCHARIDE_ANTIGEN_VIA_MHC_CLASS_II	75	0.127381	1.27392	0.181087	0.499495	1	7063	tags=77%, list=65%, signal=217%	pos	F statistics
GO_POSITIVE_REGULATION_OF_HORMONE_SECRETION	52	0.147135	1.27478	0.169697	0.499684	1	710	tags=21%, list=7%, signal=23%	pos	F statistics
GO_REGULATION_OF_ACTIN_FILAMENT_DEPOLYMERIZATION	29	0.198244	1.26722	0.170297	0.499811	1	1229	tags=31%, list=11%, signal=35%	pos	F statistics
GO_RESPONSE_TO_REACTIVE_OXYGEN_SPECIES	120	0.102456	1.27562	0.162791	0.499989	1	5718	tags=63%, list=52%, signal=130%	pos	F statistics
GO_REGULATION_OF_ENDOCRINE_PROCESS	15	0.271936	1.26196	0.188931	0.500189	1	5042	tags=73%, list=46%, signal=136%	pos	F statistics
GO_REGULATION_OF_CYCLIC_NUCLEOTIDE_METABOLIC_PROCESS	48	0.157209	1.27605	0.179537	0.500197	1	1930	tags=33%, list=18%, signal=40%	pos	F statistics
GO_NEGATIVE_REGULATION_OF_VASCULATURE_DEVELOPMENT	28	0.200168	1.26144	0.168605	0.500231	1	2499	tags=43%, list=23%, signal=55%	pos	F statistics
GO_MYOFIBRIL_ASSEMBLY	20	0.235254	1.27497	0.183044	0.500259	1	2895	tags=50%, list=27%, signal=68%	pos	F statistics
GO_CIRCULATORY_SYSTEM_PROCESS	133	0.0939348	1.26088	0.176587	0.500383	1	710	tags=16%, list=7%, signal=17%	pos	F statistics
GO_GLUTATHIONE_METABOLIC_PROCESS	28	0.20066	1.26732	0.178439	0.50046	1	6394	tags=79%, list=59%, signal=189%	pos	F statistics
GO_ENDOTHELIAL_CELL_DIFFERENTIATION	38	0.172403	1.2622	0.18595	0.500622	1	5595	tags=68%, list=51%, signal=140%	pos	F statistics
GO_REGULATION_OF_NITRIC_OXIDE_BIOSYNTHETIC_PROCESS	22	0.232744	1.26752	0.200795	0.500957	1	1930	tags=41%, list=18%, signal=50%	pos	F statistics
GO_REGULATION_OF_DEFENSE_RESPONSE	395	0.0554935	1.25714	0.174257	0.501403	1	2705	tags=30%, list=25%, signal=39%	pos	F statistics
GO_IMMUNOGLOBULIN_PRODUCTION_INVOLVED_IN_IMMUNOGLOBULIN_MEDIATED_IMMUNE_RESPONSE	16	0.263486	1.25724	0.194553	0.502097	1	5999	tags=81%, list=55%, signal=180%	pos	F statistics
GO_HEART_VALVE_DEVELOPMENT	17	0.256965	1.25616	0.20296	0.502352	1	4906	tags=71%, list=45%, signal=128%	pos	F statistics
GO_INNER_MITOCHONDRIAL_MEMBRANE_ORGANIZATION	16	0.264191	1.25743	0.190083	0.502543	1	8039	tags=100%, list=74%, signal=378%	pos	F statistics
GO_CELLULAR_RESPONSE_TO_INTERFERON_GAMMA	58	0.139715	1.25923	0.197628	0.502575	1	6013	tags=69%, list=55%, signal=153%	pos	F statistics
GO_MEMBRANE_LIPID_METABOLIC_PROCESS	121	0.0949625	1.25817	0.179348	0.502861	1	7638	tags=79%, list=70%, signal=261%	pos	F statistics
GO_NEGATIVE_REGULATION_OF_CYTOKINE_SECRETION	17	0.256317	1.25839	0.196507	0.503315	1	1701	tags=41%, list=16%, signal=49%	pos	F statistics
GO_EMBRYONIC_HEART_TUBE_DEVELOPMENT	36	0.179482	1.25747	0.185547	0.50335	1	5326	tags=67%, list=49%, signal=130%	pos	F statistics
GO_POSITIVE_REGULATION_OF_BMP_SIGNALING_PATHWAY	16	0.265566	1.25413	0.205128	0.505296	1	8024	tags=100%, list=73%, signal=376%	pos	F statistics
GO_CELL_SUBSTRATE_JUNCTION_ASSEMBLY	20	0.2369	1.25131	0.204724	0.509573	1	2331	tags=45%, list=21%, signal=57%	pos	F statistics
GO_ADHERENS_JUNCTION_ASSEMBLY	21	0.229244	1.25074	0.200382	0.509781	1	5821	tags=76%, list=53%, signal=163%	pos	F statistics
GO_REGULATION_OF_PATHWAY_RESTRICTED_SMAD_PROTEIN_PHOSPHORYLATION	26	0.205458	1.2502	0.17759	0.509854	1	2801	tags=46%, list=26%, signal=62%	pos	F statistics
GO_LENS_DEVELOPMENT_IN_CAMERA_TYPE_EYE	32	0.184154	1.24936	0.181118	0.510582	1	724	tags=25%, list=7%, signal=27%	pos	F statistics
GO_REGULATION_OF_T_CELL_MEDIATED_IMMUNITY	29	0.198355	1.247	0.199211	0.514052	1	6500	tags=79%, list=60%, signal=195%	pos	F statistics
GO_NEGATIVE_REGULATION_OF_CELLULAR_RESPONSE_TO_GROWTH_FACTOR_STIMULUS	65	0.132794	1.24584	0.183236	0.515374	1	5278	tags=62%, list=48%, signal=118%	pos	F statistics
GO_MEIOTIC_CHROMOSOME_SEGREGATION	32	0.181083	1.24486	0.183752	0.515534	1	1440	tags=31%, list=13%, signal=36%	pos	F statistics
GO_REGULATION_OF_LEUKOCYTE_DIFFERENTIATION	120	0.0977919	1.2449	0.171079	0.516326	1	1673	tags=25%, list=15%, signal=29%	pos	F statistics
GO_EMBRYO_DEVELOPMENT_ENDING_IN_BIRTH_OR_EGG_HATCHING	321	0.0598304	1.24338	0.204633	0.517546	1	2801	tags=31%, list=26%, signal=41%	pos	F statistics
GO_TUBE_FORMATION	81	0.118662	1.24259	0.201597	0.518173	1	3162	tags=41%, list=29%, signal=57%	pos	F statistics
GO_REGULATION_OF_CELL_SIZE	98	0.108652	1.24137	0.182524	0.518758	1	4395	tags=51%, list=40%, signal=85%	pos	F statistics
GO_REGULATION_OF_ALPHA_BETA_T_CELL_DIFFERENTIATION	30	0.189462	1.24085	0.217476	0.518853	1	2668	tags=43%, list=24%, signal=57%	pos	F statistics
GO_B_CELL_DIFFERENTIATION	51	0.145818	1.24169	0.204918	0.518975	1	7836	tags=86%, list=72%, signal=304%	pos	F statistics
GO_ESTABLISHMENT_OF_PROTEIN_LOCALIZATION_TO_PLASMA_MEMBRANE	61	0.136923	1.23976	0.2125	0.52018	1	3883	tags=49%, list=36%, signal=76%	pos	F statistics
GO_REGULATION_OF_RESPONSE_TO_EXTERNAL_STIMULUS	463	0.0502471	1.23913	0.195652	0.520435	1	2705	tags=30%, list=25%, signal=38%	pos	F statistics
GO_CALCIUM_ION_IMPORT	35	0.173497	1.23848	0.202083	0.520795	1	5599	tags=69%, list=51%, signal=140%	pos	F statistics
GO_REGULATION_OF_KINASE_ACTIVITY	466	0.0513997	1.23784	0.208835	0.521065	1	1688	tags=20%, list=15%, signal=23%	pos	F statistics
GO_PHAGOCYTOSIS	106	0.102421	1.23524	0.200401	0.521672	1	1364	tags=23%, list=12%, signal=26%	pos	F statistics
GO_POSITIVE_REGULATION_OF_REACTIVE_OXYGEN_SPECIES_BIOSYNTHETIC_PROCESS	23	0.215536	1.23529	0.205231	0.522408	1	3348	tags=52%, list=31%, signal=75%	pos	F statistics
GO_REGULATION_OF_RESPONSE_TO_WOUNDING	154	0.0859673	1.23559	0.217672	0.522687	1	2761	tags=34%, list=25%, signal=45%	pos	F statistics
GO_POSITIVE_REGULATION_OF_ERYTHROCYTE_DIFFERENTIATION	18	0.241763	1.23424	0.212121	0.522721	1	4037	tags=61%, list=37%, signal=97%	pos	F statistics
GO_GLUTAMINE_FAMILY_AMINO_ACID_METABOLIC_PROCESS	37	0.167787	1.23371	0.207224	0.522853	1	7618	tags=86%, list=70%, signal=285%	pos	F statistics
GO_MUSCLE_CONTRACTION	96	0.109277	1.23627	0.225049	0.523133	1	750	tags=18%, list=7%, signal=19%	pos	F statistics
GO_RESPONSE_TO_LIPID	424	0.0515893	1.23562	0.196226	0.523487	1	3218	tags=34%, list=29%, signal=47%	pos	F statistics
GO_NEGATIVE_REGULATION_OF_PROTEOLYSIS	145	0.089291	1.23138	0.206349	0.523778	1	1221	tags=20%, list=11%, signal=22%	pos	F statistics
GO_REGULATION_OF_CELL_GROWTH	229	0.0695901	1.23151	0.20155	0.524372	1	2784	tags=32%, list=25%, signal=42%	pos	F statistics
GO_MEMBRANE_INVAGINATION	18	0.239297	1.23158	0.203883	0.525094	1	1637	tags=39%, list=15%, signal=46%	pos	F statistics
GO_COLUMNAR_CUBOIDAL_EPITHELIAL_CELL_DEVELOPMENT	30	0.191051	1.22993	0.220859	0.525695	1	5927	tags=73%, list=54%, signal=160%	pos	F statistics
GO_REGULATION_OF_LAMELLIPODIUM_ASSEMBLY	18	0.237692	1.23169	0.20625	0.525732	1	7115	tags=89%, list=65%, signal=255%	pos	F statistics
GO_SOMATIC_DIVERSIFICATION_OF_IMMUNE_RECEPTORS	36	0.173422	1.22806	0.206	0.525844	1	2055	tags=36%, list=19%, signal=44%	pos	F statistics
GO_CELLULAR_MODIFIED_AMINO_ACID_BIOSYNTHETIC_PROCESS	32	0.181614	1.2281	0.200393	0.526599	1	7236	tags=84%, list=66%, signal=249%	pos	F statistics
GO_REGULATION_OF_MUSCLE_SYSTEM_PROCESS	84	0.112831	1.22873	0.210101	0.527077	1	6967	tags=75%, list=64%, signal=206%	pos	F statistics
GO_ENTRAINMENT_OF_CIRCADIAN_CLOCK	22	0.222531	1.2281	0.20082	0.527443	1	6509	tags=82%, list=60%, signal=202%	pos	F statistics
GO_CARBOHYDRATE_BIOSYNTHETIC_PROCESS	79	0.115971	1.22609	0.198077	0.5287	1	8142	tags=86%, list=75%, signal=336%	pos	F statistics
GO_LYMPHOCYTE_DIFFERENTIATION	119	0.0978243	1.22564	0.204969	0.52876	1	2705	tags=34%, list=25%, signal=45%	pos	F statistics
GO_POSITIVE_REGULATION_OF_ENDOCYTOSIS	52	0.140176	1.22107	0.206544	0.528963	1	4776	tags=58%, list=44%, signal=102%	pos	F statistics
GO_DIVALENT_INORGANIC_CATION_TRANSPORT	115	0.0969429	1.22454	0.203922	0.529113	1	5599	tags=61%, list=51%, signal=124%	pos	F statistics
GO_REGULATION_OF_ACTIN_NUCLEATION	19	0.232405	1.22396	0.216599	0.529385	1	3788	tags=58%, list=35%, signal=88%	pos	F statistics
GO_REGULATION_OF_CELL_SHAPE	85	0.111937	1.22119	0.184713	0.529572	1	2769	tags=36%, list=25%, signal=48%	pos	F statistics
GO_NEGATIVE_REGULATION_OF_PEPTIDASE_ACTIVITY	87	0.110713	1.22463	0.194499	0.529761	1	808	tags=18%, list=7%, signal=20%	pos	F statistics
GO_REGULATION_OF_ADENYLATE_CYCLASE_ACTIVITY	25	0.203932	1.21868	0.227184	0.530129	1	398	tags=24%, list=4%, signal=25%	pos	F statistics
GO_MORPHOGENESIS_OF_A_BRANCHING_STRUCTURE	74	0.122672	1.22125	0.210526	0.530298	1	1620	tags=27%, list=15%, signal=32%	pos	F statistics
GO_NEGATIVE_REGULATION_OF_TRANSMEMBRANE_RECEPTOR_PROTEIN_SERINE_THREONINE_KINASE_SIGNALING_PATHWAY	55	0.139337	1.21897	0.219713	0.530438	1	4839	tags=58%, list=44%, signal=104%	pos	F statistics
GO_RESPONSE_TO_FIBROBLAST_GROWTH_FACTOR	68	0.126703	1.22146	0.218324	0.530782	1	4245	tags=51%, list=39%, signal=84%	pos	F statistics
GO_REGULATION_OF_GROWTH	352	0.0564658	1.21919	0.188139	0.530851	1	2784	tags=31%, list=25%, signal=40%	pos	F statistics
GO_POSITIVE_REGULATION_OF_BLOOD_CIRCULATION	25	0.207761	1.22257	0.214679	0.531211	1	3851	tags=56%, list=35%, signal=86%	pos	F statistics
GO_REGULATION_OF_GLYCOGEN_METABOLIC_PROCESS	22	0.223119	1.2168	0.229209	0.531216	1	6999	tags=86%, list=64%, signal=240%	pos	F statistics
GO_SKIN_DEVELOPMENT	69	0.122545	1.22163	0.216891	0.53127	1	885	tags=20%, list=8%, signal=22%	pos	F statistics
GO_MODIFICATION_BY_SYMBIONT_OF_HOST_MORPHOLOGY_OR_PHYSIOLOGY	33	0.177657	1.21538	0.204969	0.531378	1	1705	tags=33%, list=16%, signal=39%	pos	F statistics
GO_NEGATIVE_REGULATION_OF_HYDROLASE_ACTIVITY	179	0.078711	1.21711	0.209016	0.53138	1	1960	tags=26%, list=18%, signal=31%	pos	F statistics
GO_RESPONSE_TO_WOUNDING	269	0.0655925	1.21932	0.203666	0.531425	1	2264	tags=27%, list=21%, signal=33%	pos	F statistics
GO_NEGATIVE_REGULATION_OF_MAP_KINASE_ACTIVITY	50	0.145315	1.21569	0.201581	0.531627	1	1914	tags=32%, list=18%, signal=39%	pos	F statistics
GO_NEGATIVE_REGULATION_OF_PROTEIN_KINASE_B_SIGNALING	24	0.20267	1.2174	0.205589	0.531688	1	3251	tags=50%, list=30%, signal=71%	pos	F statistics
GO_METAL_ION_TRANSPORT	234	0.0673948	1.21607	0.219561	0.53181	1	5626	tags=58%, list=52%, signal=117%	pos	F statistics
GO_POSITIVE_REGULATION_OF_DENDRITE_MORPHOGENESIS	22	0.222539	1.22168	0.213611	0.532007	1	552	tags=27%, list=5%, signal=29%	pos	F statistics
GO_RHO_PROTEIN_SIGNAL_TRANSDUCTION	28	0.193283	1.21358	0.228216	0.534168	1	2574	tags=43%, list=24%, signal=56%	pos	F statistics
GO_REGULATION_OF_ADHERENS_JUNCTION_ORGANIZATION	31	0.181934	1.21263	0.227823	0.534372	1	6825	tags=81%, list=62%, signal=214%	pos	F statistics
GO_PEPTIDYL_TYROSINE_MODIFICATION	100	0.102105	1.213	0.218876	0.53445	1	1952	tags=28%, list=18%, signal=34%	pos	F statistics
GO_ENDOCYTIC_RECYCLING	19	0.228843	1.20957	0.212181	0.537762	1	6126	tags=79%, list=56%, signal=179%	pos	F statistics
GO_REGULATION_OF_EMBRYONIC_DEVELOPMENT	55	0.137547	1.21039	0.222649	0.537822	1	1880	tags=31%, list=17%, signal=37%	pos	F statistics
GO_NEGATIVE_REGULATION_OF_GTPASE_ACTIVITY	30	0.182025	1.20852	0.218623	0.538045	1	2749	tags=43%, list=25%, signal=58%	pos	F statistics
GO_CYTOSOLIC_TRANSPORT	134	0.0900157	1.20755	0.237219	0.538297	1	8645	tags=88%, list=79%, signal=417%	pos	F statistics
GO_REGULATION_OF_SPROUTING_ANGIOGENESIS	17	0.247335	1.20797	0.240404	0.538303	1	5011	tags=71%, list=46%, signal=130%	pos	F statistics
GO_REGULATION_OF_PROTEIN_LOCALIZATION_TO_CELL_SURFACE	19	0.231464	1.20969	0.234043	0.538348	1	7247	tags=89%, list=66%, signal=265%	pos	F statistics
GO_REGULATION_OF_SEQUESTERING_OF_CALCIUM_ION	52	0.140015	1.20859	0.243762	0.538761	1	7508	tags=83%, list=69%, signal=263%	pos	F statistics
GO_RESPONSE_TO_CAMP	49	0.147539	1.20669	0.222222	0.539119	1	1961	tags=33%, list=18%, signal=40%	pos	F statistics
GO_REGULATION_OF_CELL_MATRIX_ADHESION	52	0.138982	1.20469	0.222004	0.540501	1	4999	tags=60%, list=46%, signal=109%	pos	F statistics
GO_NEGATIVE_REGULATION_OF_SECRETION	68	0.125242	1.20498	0.250471	0.540723	1	1370	tags=25%, list=13%, signal=28%	pos	F statistics
GO_NEGATIVE_REGULATION_OF_T_CELL_DIFFERENTIATION	18	0.235098	1.20522	0.224652	0.541088	1	7750	tags=94%, list=71%, signal=325%	pos	F statistics
GO_NEGATIVE_REGULATION_OF_PROTEIN_MODIFICATION_PROCESS	429	0.0504331	1.20229	0.228866	0.541846	1	2041	tags=24%, list=19%, signal=28%	pos	F statistics
GO_REGULATION_OF_TUMOR_NECROSIS_FACTOR_SUPERFAMILY_CYTOKINE_PRODUCTION	43	0.157042	1.20065	0.230616	0.541882	1	5910	tags=70%, list=54%, signal=151%	pos	F statistics
GO_MODULATION_BY_VIRUS_OF_HOST_MORPHOLOGY_OR_PHYSIOLOGY	29	0.189117	1.20086	0.213675	0.54225	1	1705	tags=34%, list=16%, signal=41%	pos	F statistics
GO_POSITIVE_REGULATION_OF_TRANSMEMBRANE_RECEPTOR_PROTEIN_SERINE_THREONINE_KINASE_SIGNALING_PATHWAY	49	0.143161	1.20124	0.23	0.542267	1	4906	tags=59%, list=45%, signal=107%	pos	F statistics
GO_LAMELLIPODIUM_ASSEMBLY	19	0.231474	1.20249	0.213611	0.542271	1	1499	tags=37%, list=14%, signal=43%	pos	F statistics
GO_REGULATION_OF_TISSUE_REMODELING	29	0.183425	1.1999	0.230159	0.542377	1	1767	tags=34%, list=16%, signal=41%	pos	F statistics
GO_BEHAVIOR	203	0.073153	1.19939	0.228916	0.542601	1	3196	tags=36%, list=29%, signal=51%	pos	F statistics
GO_UNSATURATED_FATTY_ACID_BIOSYNTHETIC_PROCESS	20	0.219572	1.20135	0.224696	0.542883	1	3612	tags=55%, list=33%, signal=82%	pos	F statistics
GO_REGULATION_OF_DEVELOPMENTAL_GROWTH	145	0.0862888	1.203	0.211066	0.542893	1	7580	tags=78%, list=69%, signal=251%	pos	F statistics
GO_REGULATION_OF_KIDNEY_DEVELOPMENT	18	0.237452	1.19881	0.237624	0.542964	1	4084	tags=61%, list=37%, signal=97%	pos	F statistics
GO_MITOCHONDRIAL_TRANSLATION	104	0.0999131	1.20254	0.233333	0.542999	1	7214	tags=76%, list=66%, signal=222%	pos	F statistics
GO_NEGATIVE_REGULATION_OF_EMBRYONIC_DEVELOPMENT	16	0.240383	1.19772	0.245968	0.543498	1	1473	tags=38%, list=13%, signal=43%	pos	F statistics
GO_POSITIVE_REGULATION_OF_MYELOID_CELL_DIFFERENTIATION	46	0.150953	1.19726	0.238866	0.543506	1	2156	tags=35%, list=20%, signal=43%	pos	F statistics
GO_REGULATION_OF_PROTEIN_TYROSINE_KINASE_ACTIVITY	30	0.189462	1.19799	0.238095	0.543802	1	2668	tags=43%, list=24%, signal=57%	pos	F statistics
GO_LUNG_MORPHOGENESIS	24	0.205825	1.19495	0.245968	0.547051	1	7312	tags=88%, list=67%, signal=264%	pos	F statistics
GO_CARBOHYDRATE_CATABOLIC_PROCESS	73	0.119628	1.19432	0.237911	0.547473	1	5583	tags=63%, list=51%, signal=128%	pos	F statistics
GO_APPENDAGE_DEVELOPMENT	77	0.115591	1.19234	0.227799	0.549733	1	873	tags=19%, list=8%, signal=21%	pos	F statistics
GO_REGULATION_OF_GLIOGENESIS	43	0.15348	1.1927	0.237288	0.549861	1	3155	tags=44%, list=29%, signal=62%	pos	F statistics
GO_REGULATION_OF_FIBROBLAST_GROWTH_FACTOR_RECEPTOR_SIGNALING_PATHWAY	15	0.257601	1.19131	0.258449	0.550086	1	1558	tags=40%, list=14%, signal=47%	pos	F statistics
GO_SEMAPHORIN_PLEXIN_SIGNALING_PATHWAY	21	0.216938	1.19136	0.257028	0.550805	1	4395	tags=62%, list=40%, signal=103%	pos	F statistics
GO_RESPONSE_TO_VIRUS	153	0.0849115	1.18971	0.243762	0.552311	1	4795	tags=52%, list=44%, signal=92%	pos	F statistics
GO_LONG_TERM_SYNAPTIC_POTENTIATION	15	0.249636	1.1887	0.242063	0.55346	1	3101	tags=53%, list=28%, signal=74%	pos	F statistics
GO_REGULATION_OF_STEROID_BIOSYNTHETIC_PROCESS	25	0.196259	1.18643	0.239216	0.557099	1	4850	tags=64%, list=44%, signal=115%	pos	F statistics
GO_RNA_STABILIZATION	23	0.203603	1.18328	0.231969	0.56246	1	6327	tags=78%, list=58%, signal=186%	pos	F statistics
GO_DETECTION_OF_STIMULUS	87	0.110441	1.18096	0.22833	0.563652	1	1062	tags=21%, list=10%, signal=23%	pos	F statistics
GO_REGULATION_OF_DEFENSE_RESPONSE_TO_VIRUS_BY_VIRUS	23	0.21347	1.181	0.249509	0.564419	1	4795	tags=65%, list=44%, signal=116%	pos	F statistics
GO_RESPONSE_TO_GROWTH_HORMONE	19	0.226979	1.18101	0.250493	0.565197	1	1548	tags=37%, list=14%, signal=43%	pos	F statistics
GO_RESPONSE_TO_STEROID_HORMONE	242	0.0662182	1.18143	0.24466	0.565232	1	3218	tags=36%, list=29%, signal=50%	pos	F statistics
GO_PEPTIDE_TRANSPORT	28	0.189712	1.17745	0.242739	0.568156	1	3783	tags=54%, list=35%, signal=82%	pos	F statistics
GO_TRANSITION_METAL_ION_TRANSPORT	66	0.121854	1.17825	0.257669	0.568199	1	5626	tags=64%, list=52%, signal=130%	pos	F statistics
GO_LABYRINTHINE_LAYER_DEVELOPMENT	23	0.2063	1.1777	0.242718	0.568444	1	2499	tags=43%, list=23%, signal=56%	pos	F statistics
GO_REGULATION_OF_CATION_TRANSMEMBRANE_TRANSPORT	97	0.103562	1.17645	0.2334	0.568504	1	6534	tags=70%, list=60%, signal=173%	pos	F statistics
GO_AUDITORY_RECEPTOR_CELL_DIFFERENTIATION	16	0.240876	1.17674	0.245136	0.568777	1	5563	tags=75%, list=51%, signal=153%	pos	F statistics
GO_REGULATION_OF_HORMONE_SECRETION	106	0.0989515	1.17419	0.267207	0.572043	1	3153	tags=39%, list=29%, signal=54%	pos	F statistics
GO_ACTIVATION_OF_GTPASE_ACTIVITY	48	0.144896	1.17322	0.263158	0.573036	1	3429	tags=46%, list=31%, signal=67%	pos	F statistics
GO_NUCLEOBASE_BIOSYNTHETIC_PROCESS	18	0.231664	1.17273	0.278455	0.573143	1	6574	tags=83%, list=60%, signal=209%	pos	F statistics
GO_NEGATIVE_REGULATION_OF_LIPID_BIOSYNTHETIC_PROCESS	27	0.185899	1.17135	0.245243	0.573337	1	4850	tags=63%, list=44%, signal=113%	pos	F statistics
GO_RESPONSE_TO_OXIDATIVE_STRESS	225	0.0665848	1.17056	0.240631	0.574017	1	2102	tags=26%, list=19%, signal=31%	pos	F statistics
GO_MONOSACCHARIDE_BIOSYNTHETIC_PROCESS	39	0.158014	1.17138	0.253086	0.574104	1	3880	tags=51%, list=36%, signal=79%	pos	F statistics
GO_EXTRINSIC_APOPTOTIC_SIGNALING_PATHWAY	61	0.125585	1.16886	0.258064	0.574141	1	3290	tags=43%, list=30%, signal=61%	pos	F statistics
GO_REGULATION_OF_RESPONSE_TO_CYTOKINE_STIMULUS	91	0.104557	1.17007	0.242884	0.574185	1	2707	tags=35%, list=25%, signal=46%	pos	F statistics
GO_OSTEOBLAST_DIFFERENTIATION	74	0.117078	1.16915	0.250518	0.57442	1	2271	tags=32%, list=21%, signal=41%	pos	F statistics
GO_ADULT_BEHAVIOR	53	0.136883	1.16774	0.242026	0.574684	1	4487	tags=55%, list=41%, signal=92%	pos	F statistics
GO_HOMOTYPIC_CELL_CELL_ADHESION	28	0.191276	1.17139	0.260355	0.574891	1	4156	tags=57%, list=38%, signal=92%	pos	F statistics
GO_REGULATION_OF_PEPTIDASE_ACTIVITY	189	0.0726503	1.1672	0.267857	0.575005	1	3033	tags=35%, list=28%, signal=48%	pos	F statistics
GO_CILIUM_MORPHOGENESIS	118	0.0929983	1.16923	0.25098	0.575084	1	5658	tags=61%, list=52%, signal=125%	pos	F statistics
GO_NATURAL_KILLER_CELL_ACTIVATION	16	0.238772	1.16792	0.254403	0.57517	1	808	tags=31%, list=7%, signal=34%	pos	F statistics
GO_ACTIVATION_OF_PROTEIN_KINASE_ACTIVITY	156	0.0787387	1.16598	0.265525	0.575711	1	5942	tags=62%, list=54%, signal=134%	pos	F statistics
GO_REGULATION_OF_PHOSPHATASE_ACTIVITY	78	0.111348	1.16611	0.258197	0.576279	1	2572	tags=35%, list=24%, signal=45%	pos	F statistics
GO_NOTCH_SIGNALING_PATHWAY	62	0.126114	1.16499	0.273603	0.576826	1	1624	tags=27%, list=15%, signal=32%	pos	F statistics
GO_POSITIVE_REGULATION_OF_INTRACELLULAR_PROTEIN_TRANSPORT	155	0.0803102	1.16436	0.252408	0.577313	1	614	tags=14%, list=6%, signal=14%	pos	F statistics
GO_RIBONUCLEOSIDE_CATABOLIC_PROCESS	16	0.233729	1.16366	0.260784	0.577876	1	863	tags=31%, list=8%, signal=34%	pos	F statistics
GO_REGULATION_OF_INFLAMMATORY_RESPONSE	100	0.09799	1.16163	0.259109	0.580966	1	2761	tags=35%, list=25%, signal=46%	pos	F statistics
GO_POSITIVE_REGULATION_OF_SUBSTRATE_ADHESION_DEPENDENT_CELL_SPREADING	18	0.232123	1.16051	0.268839	0.581499	1	6569	tags=83%, list=60%, signal=209%	pos	F statistics
GO_RESPONSE_TO_ATP	17	0.230838	1.16057	0.269685	0.58219	1	694	tags=29%, list=6%, signal=31%	pos	F statistics
GO_PREASSEMBLY_OF_GPI_ANCHOR_IN_ER_MEMBRANE	15	0.251024	1.15961	0.270059	0.582327	1	4542	tags=67%, list=42%, signal=114%	pos	F statistics
GO_OUTFLOW_TRACT_MORPHOGENESIS	25	0.193521	1.15897	0.274662	0.582824	1	4443	tags=60%, list=41%, signal=101%	pos	F statistics
GO_CELLULAR_RESPONSE_TO_CARBOHYDRATE_STIMULUS	45	0.1452	1.15837	0.27027	0.583186	1	604	tags=20%, list=6%, signal=21%	pos	F statistics
GO_VENTRICULAR_SEPTUM_DEVELOPMENT	32	0.171974	1.15693	0.279208	0.584272	1	4952	tags=63%, list=45%, signal=114%	pos	F statistics
GO_TELENCEPHALON_DEVELOPMENT	124	0.0883004	1.15729	0.269962	0.584422	1	719	tags=15%, list=7%, signal=16%	pos	F statistics
GO_SYNAPTIC_SIGNALING	132	0.0879206	1.15596	0.275449	0.58541	1	1367	tags=21%, list=13%, signal=24%	pos	F statistics
GO_REGULATION_OF_TYPE_2_IMMUNE_RESPONSE	15	0.245174	1.15524	0.276062	0.586007	1	6790	tags=87%, list=62%, signal=229%	pos	F statistics
GO_POSITIVE_REGULATION_OF_IMMUNE_EFFECTOR_PROCESS	73	0.114172	1.15338	0.263052	0.586451	1	6091	tags=67%, list=56%, signal=151%	pos	F statistics
GO_NEGATIVE_REGULATION_OF_WOUND_HEALING	18	0.229116	1.15446	0.280561	0.586665	1	1748	tags=39%, list=16%, signal=46%	pos	F statistics
GO_NEGATIVE_REGULATION_OF_CATION_TRANSMEMBRANE_TRANSPORT	24	0.196446	1.15339	0.271154	0.587247	1	5139	tags=67%, list=47%, signal=126%	pos	F statistics
GO_PURINE_NUCLEOSIDE_MONOPHOSPHATE_BIOSYNTHETIC_PROCESS	48	0.140214	1.15251	0.266533	0.587334	1	4390	tags=54%, list=40%, signal=90%	pos	F statistics
GO_EPHRIN_RECEPTOR_SIGNALING_PATHWAY	61	0.123354	1.15358	0.263804	0.587653	1	2061	tags=31%, list=19%, signal=38%	pos	F statistics
GO_CYCLIC_NUCLEOTIDE_MEDIATED_SIGNALING	18	0.229473	1.15055	0.28827	0.587856	1	4171	tags=61%, list=38%, signal=99%	pos	F statistics
GO_RNA_CAPPING	33	0.167067	1.15131	0.27459	0.587948	1	3475	tags=48%, list=32%, signal=71%	pos	F statistics
GO_POSITIVE_REGULATION_OF_RELEASE_OF_SEQUESTERED_CALCIUM_ION_INTO_CYTOSOL	15	0.246097	1.15159	0.276892	0.588238	1	7508	tags=93%, list=69%, signal=298%	pos	F statistics
GO_REGULATION_OF_INTERFERON_GAMMA_PRODUCTION	39	0.152708	1.15067	0.257732	0.588433	1	6738	tags=77%, list=62%, signal=200%	pos	F statistics
GO_REGULATION_OF_PEPTIDE_TRANSPORT	114	0.0937696	1.14932	0.25	0.589506	1	710	tags=16%, list=7%, signal=17%	pos	F statistics
GO_REGULATION_OF_ANION_TRANSMEMBRANE_TRANSPORT	17	0.227321	1.14709	0.292632	0.593018	1	3302	tags=53%, list=30%, signal=76%	pos	F statistics
GO_MOLTING_CYCLE	29	0.179347	1.14597	0.273092	0.594494	1	2188	tags=38%, list=20%, signal=47%	pos	F statistics
GO_CALCIUM_ION_TRANSPORT	90	0.104274	1.14506	0.270541	0.594678	1	6757	tags=72%, list=62%, signal=188%	pos	F statistics
GO_INORGANIC_ANION_TRANSPORT	44	0.148506	1.14536	0.297405	0.594892	1	3596	tags=48%, list=33%, signal=71%	pos	F statistics
GO_REGULATION_OF_IMMUNOGLOBULIN_PRODUCTION	26	0.186306	1.14257	0.261811	0.5956	1	6790	tags=81%, list=62%, signal=213%	pos	F statistics
GO_REGULATION_OF_VASOCONSTRICTION	15	0.247625	1.14334	0.284585	0.595687	1	3851	tags=60%, list=35%, signal=93%	pos	F statistics
GO_MODULATION_OF_SYNAPTIC_TRANSMISSION	119	0.0905194	1.14188	0.27459	0.596113	1	3151	tags=38%, list=29%, signal=53%	pos	F statistics
GO_PURINE_CONTAINING_COMPOUND_CATABOLIC_PROCESS	31	0.173518	1.14271	0.264151	0.596121	1	1280	tags=29%, list=12%, signal=33%	pos	F statistics
GO_NEGATIVE_REGULATION_OF_IMMUNE_SYSTEM_PROCESS	183	0.0740611	1.14347	0.304511	0.596225	1	2486	tags=30%, list=23%, signal=38%	pos	F statistics
GO_MORPHOGENESIS_OF_EMBRYONIC_EPITHELIUM	78	0.108586	1.14372	0.285714	0.596487	1	3162	tags=40%, list=29%, signal=56%	pos	F statistics
GO_NUCLEOTIDE_PHOSPHORYLATION	41	0.148859	1.13944	0.287671	0.597603	1	3174	tags=44%, list=29%, signal=62%	pos	F statistics
GO_GLANDULAR_EPITHELIAL_CELL_DIFFERENTIATION	17	0.226609	1.14017	0.291429	0.597838	1	5237	tags=71%, list=48%, signal=135%	pos	F statistics
GO_REGULATION_OF_BMP_SIGNALING_PATHWAY	35	0.161917	1.13956	0.284872	0.598171	1	5101	tags=63%, list=47%, signal=118%	pos	F statistics
GO_SPLEEN_DEVELOPMENT	22	0.204539	1.14036	0.275449	0.598306	1	1741	tags=36%, list=16%, signal=43%	pos	F statistics
GO_EMBRYONIC_AXIS_SPECIFICATION	15	0.246464	1.13498	0.274949	0.598413	1	7504	tags=93%, list=69%, signal=298%	pos	F statistics
GO_REGULATION_OF_CELL_ADHESION_MEDIATED_BY_INTEGRIN	21	0.208292	1.13733	0.297665	0.598604	1	1889	tags=38%, list=17%, signal=46%	pos	F statistics
GO_CELL_FATE_SPECIFICATION	15	0.242979	1.13851	0.290984	0.598711	1	7542	tags=93%, list=69%, signal=301%	pos	F statistics
GO_SPHINGOLIPID_METABOLIC_PROCESS	83	0.108882	1.13439	0.261506	0.598761	1	8161	tags=86%, list=75%, signal=336%	pos	F statistics
GO_POSITIVE_REGULATION_OF_CELL_GROWTH	87	0.105241	1.13634	0.272904	0.598973	1	8399	tags=87%, list=77%, signal=375%	pos	F statistics
GO_HEPARAN_SULFATE_PROTEOGLYCAN_METABOLIC_PROCESS	16	0.231998	1.13509	0.280769	0.59899	1	2247	tags=44%, list=21%, signal=55%	pos	F statistics
GO_RESPONSE_TO_CARBOHYDRATE	94	0.0991011	1.1367	0.286837	0.59904	1	2760	tags=35%, list=25%, signal=47%	pos	F statistics
GO_REGULATION_OF_CARDIAC_CONDUCTION	29	0.177207	1.13752	0.277666	0.59906	1	5224	tags=66%, list=48%, signal=125%	pos	F statistics
GO_POSITIVE_REGULATION_OF_LEUKOCYTE_MIGRATION	28	0.181257	1.13778	0.297917	0.599402	1	2705	tags=43%, list=25%, signal=57%	pos	F statistics
GO_REGULATION_OF_EXTENT_OF_CELL_GROWTH	55	0.131556	1.13523	0.271805	0.599524	1	7902	tags=85%, list=72%, signal=308%	pos	F statistics
GO_REGULATION_OF_SYNAPSE_ASSEMBLY	20	0.211595	1.13556	0.313576	0.59964	1	4245	tags=60%, list=39%, signal=98%	pos	F statistics
GO_RESPONSE_TO_AMINE	25	0.189776	1.13318	0.297087	0.599644	1	6668	tags=80%, list=61%, signal=205%	pos	F statistics
GO_REGULATION_OF_RECEPTOR_INTERNALIZATION	20	0.2182	1.13339	0.302187	0.600058	1	4173	tags=60%, list=38%, signal=97%	pos	F statistics
GO_POSITIVE_REGULATION_OF_TRANSCRIPTION_FACTOR_IMPORT_INTO_NUCLEUS	27	0.182153	1.12972	0.300589	0.601509	1	846	tags=26%, list=8%, signal=28%	pos	F statistics
GO_ENDODERMAL_CELL_DIFFERENTIATION	15	0.244685	1.12995	0.294239	0.601814	1	3155	tags=53%, list=29%, signal=75%	pos	F statistics
GO_CELL_CYCLE_ARREST	110	0.0929827	1.12916	0.290258	0.601819	1	7532	tags=78%, list=69%, signal=249%	pos	F statistics
GO_DEVELOPMENTAL_MATURATION	85	0.104902	1.13143	0.310621	0.602093	1	918	tags=19%, list=8%, signal=20%	pos	F statistics
GO_FC_GAMMA_RECEPTOR_SIGNALING_PATHWAY	58	0.126548	1.1306	0.297872	0.602117	1	1637	tags=28%, list=15%, signal=32%	pos	F statistics
GO_DENDRITE_DEVELOPMENT	45	0.143701	1.13006	0.306641	0.602361	1	863	tags=22%, list=8%, signal=24%	pos	F statistics
GO_POSITIVE_REGULATION_OF_BIOMINERAL_TISSUE_DEVELOPMENT	17	0.227321	1.12851	0.300952	0.602376	1	3302	tags=53%, list=30%, signal=76%	pos	F statistics
GO_REGULATION_OF_PEPTIDE_SECRETION	90	0.102407	1.12768	0.272537	0.602462	1	710	tags=17%, list=7%, signal=18%	pos	F statistics
GO_TRANSFORMING_GROWTH_FACTOR_BETA_RECEPTOR_SIGNALING_PATHWAY	61	0.124344	1.13065	0.30303	0.602806	1	6168	tags=69%, list=56%, signal=157%	pos	F statistics
GO_NEGATIVE_REGULATION_OF_INTERLEUKIN_6_PRODUCTION	16	0.22896	1.12789	0.286585	0.602833	1	915	tags=31%, list=8%, signal=34%	pos	F statistics
GO_ENDODERM_DEVELOPMENT	32	0.169325	1.12684	0.316973	0.603362	1	3957	tags=53%, list=36%, signal=83%	pos	F statistics
GO_GLYCOSYL_COMPOUND_CATABOLIC_PROCESS	23	0.197061	1.12643	0.289738	0.603364	1	4499	tags=61%, list=41%, signal=103%	pos	F statistics
GO_REGULATION_OF_LIPID_KINASE_ACTIVITY	34	0.160237	1.12581	0.278557	0.60382	1	3715	tags=50%, list=34%, signal=76%	pos	F statistics
GO_REGULATION_OF_DENDRITE_MORPHOGENESIS	40	0.149913	1.12472	0.294	0.604459	1	552	tags=20%, list=5%, signal=21%	pos	F statistics
GO_POSITIVE_REGULATION_OF_WOUND_HEALING	20	0.208779	1.12497	0.29375	0.604747	1	7552	tags=90%, list=69%, signal=291%	pos	F statistics
GO_LEARNING	54	0.13307	1.12286	0.309859	0.605748	1	7856	tags=85%, list=72%, signal=302%	pos	F statistics
GO_MOVEMENT_IN_ENVIRONMENT_OF_OTHER_ORGANISM_INVOLVED_IN_SYMBIOTIC_INTERACTION	44	0.140726	1.12345	0.27821	0.606027	1	2936	tags=41%, list=27%, signal=56%	pos	F statistics
GO_REGULATION_OF_CELL_PROJECTION_ASSEMBLY	97	0.0975838	1.12226	0.299413	0.606115	1	7612	tags=79%, list=70%, signal=260%	pos	F statistics
GO_NEGATIVE_REGULATION_OF_RESPONSE_TO_BIOTIC_STIMULUS	19	0.214002	1.12298	0.315686	0.606248	1	5713	tags=74%, list=52%, signal=154%	pos	F statistics
GO_DETOXIFICATION	32	0.167408	1.11839	0.3083	0.608964	1	5343	tags=66%, list=49%, signal=128%	pos	F statistics
GO_RESPONSE_TO_NERVE_GROWTH_FACTOR	26	0.185081	1.11862	0.306911	0.609317	1	3023	tags=46%, list=28%, signal=64%	pos	F statistics
GO_NEGATIVE_REGULATION_OF_SMOOTHENED_SIGNALING_PATHWAY	16	0.232078	1.11957	0.295238	0.609796	1	881	tags=31%, list=8%, signal=34%	pos	F statistics
GO_ESTABLISHMENT_OF_EPITHELIAL_CELL_POLARITY	17	0.221036	1.11873	0.290503	0.609872	1	7225	tags=88%, list=66%, signal=260%	pos	F statistics
GO_MULTICELLULAR_ORGANISMAL_RESPONSE_TO_STRESS	20	0.210751	1.11978	0.289225	0.61018	1	2070	tags=40%, list=19%, signal=49%	pos	F statistics
GO_PROTEIN_K63_LINKED_DEUBIQUITINATION	20	0.210027	1.11895	0.291667	0.610245	1	3170	tags=50%, list=29%, signal=70%	pos	F statistics
GO_REGULATION_OF_ACTIN_FILAMENT_LENGTH	99	0.0948209	1.11672	0.301741	0.610601	1	3606	tags=42%, list=33%, signal=63%	pos	F statistics
GO_CENTRAL_NERVOUS_SYSTEM_NEURON_DIFFERENTIATION	63	0.118985	1.11689	0.302804	0.611037	1	1654	tags=27%, list=15%, signal=32%	pos	F statistics
GO_PHOSPHATIDYLINOSITOL_METABOLIC_PROCESS	123	0.0871337	1.11586	0.308468	0.611543	1	1633	tags=24%, list=15%, signal=27%	pos	F statistics
GO_IN_UTERO_EMBRYONIC_DEVELOPMENT	208	0.0672386	1.115	0.320755	0.611715	1	2849	tags=33%, list=26%, signal=43%	pos	F statistics
GO_POLYOL_BIOSYNTHETIC_PROCESS	18	0.218034	1.11527	0.286853	0.611998	1	3689	tags=56%, list=34%, signal=84%	pos	F statistics
GO_POSITIVE_REGULATION_OF_CYTOKINE_BIOSYNTHETIC_PROCESS	19	0.216479	1.11444	0.320076	0.612001	1	5686	tags=74%, list=52%, signal=153%	pos	F statistics
GO_REGULATION_OF_ENDOTHELIAL_CELL_PROLIFERATION	47	0.136206	1.11379	0.324948	0.612543	1	7580	tags=83%, list=69%, signal=270%	pos	F statistics
GO_DIENCEPHALON_DEVELOPMENT	21	0.204347	1.1128	0.306773	0.612974	1	1932	tags=38%, list=18%, signal=46%	pos	F statistics
GO_POSITIVE_REGULATION_OF_T_CELL_MEDIATED_IMMUNITY	20	0.2051	1.11314	0.309168	0.613073	1	6500	tags=80%, list=60%, signal=197%	pos	F statistics
GO_NEPHRON_EPITHELIUM_DEVELOPMENT	34	0.159702	1.10651	0.32	0.614546	1	2436	tags=38%, list=22%, signal=49%	pos	F statistics
GO_MATERNAL_PROCESS_INVOLVED_IN_FEMALE_PREGNANCY	31	0.168509	1.10963	0.31405	0.614556	1	3096	tags=45%, list=28%, signal=63%	pos	F statistics
GO_CELLULAR_RESPONSE_TO_ORGANIC_CYCLIC_COMPOUND	271	0.0575642	1.10731	0.313462	0.614573	1	877	tags=14%, list=8%, signal=14%	pos	F statistics
GO_RECEPTOR_MEDIATED_ENDOCYTOSIS	94	0.0981186	1.1069	0.321721	0.614603	1	3003	tags=37%, list=27%, signal=51%	pos	F statistics
GO_CELLULAR_RESPONSE_TO_MECHANICAL_STIMULUS	48	0.137138	1.11101	0.301927	0.614946	1	5106	tags=60%, list=47%, signal=113%	pos	F statistics
GO_FC_RECEPTOR_SIGNALING_PATHWAY	153	0.0792557	1.10975	0.316888	0.615095	1	6569	tags=68%, list=60%, signal=168%	pos	F statistics
GO_PLATELET_ACTIVATION	86	0.103246	1.1074	0.316872	0.615117	1	2436	tags=33%, list=22%, signal=42%	pos	F statistics
GO_MITOTIC_SPINDLE_ORGANIZATION	58	0.122804	1.10891	0.284274	0.615181	1	6385	tags=71%, list=58%, signal=169%	pos	F statistics
GO_NUCLEOSIDE_MONOPHOSPHATE_BIOSYNTHETIC_PROCESS	65	0.115837	1.11119	0.305328	0.615398	1	4454	tags=52%, list=41%, signal=88%	pos	F statistics
GO_POSITIVE_REGULATION_OF_PROTEIN_LOCALIZATION_TO_NUCLEUS	81	0.102929	1.10493	0.304167	0.615415	1	636	tags=16%, list=6%, signal=17%	pos	F statistics
GO_NEGATIVE_REGULATION_OF_ESTABLISHMENT_OF_PROTEIN_LOCALIZATION	121	0.0843251	1.10989	0.309198	0.615582	1	2157	tags=28%, list=20%, signal=35%	pos	F statistics
GO_STRIATED_MUSCLE_CELL_DIFFERENTIATION	83	0.104518	1.10743	0.310891	0.615824	1	2682	tags=35%, list=25%, signal=46%	pos	F statistics
GO_CELLULAR_RESPONSE_TO_HYDROGEN_PEROXIDE	48	0.1361	1.11008	0.308594	0.615973	1	1932	tags=31%, list=18%, signal=38%	pos	F statistics
GO_NUCLEUS_LOCALIZATION	17	0.227046	1.10425	0.315261	0.616008	1	3305	tags=53%, list=30%, signal=76%	pos	F statistics
GO_ANTERIOR_POSTERIOR_AXIS_SPECIFICATION	23	0.193893	1.10495	0.305613	0.616143	1	5958	tags=74%, list=55%, signal=162%	pos	F statistics
GO_ORGANELLE_ASSEMBLY	334	0.0516988	1.10329	0.314176	0.616446	1	5795	tags=58%, list=53%, signal=120%	pos	F statistics
GO_NEGATIVE_REGULATION_OF_IMMUNE_RESPONSE	59	0.122529	1.10746	0.340336	0.616519	1	334	tags=15%, list=3%, signal=16%	pos	F statistics
GO_REGULATION_OF_T_CELL_RECEPTOR_SIGNALING_PATHWAY	20	0.202592	1.1035	0.326	0.616781	1	2705	tags=45%, list=25%, signal=60%	pos	F statistics
GO_PROTEIN_LIPID_COMPLEX_SUBUNIT_ORGANIZATION	15	0.236922	1.105	0.311069	0.616787	1	6880	tags=87%, list=63%, signal=234%	pos	F statistics
GO_CEREBRAL_CORTEX_RADIALLY_ORIENTED_CELL_MIGRATION	18	0.21171	1.10752	0.302658	0.617168	1	8005	tags=94%, list=73%, signal=353%	pos	F statistics
GO_VENTRICULAR_SYSTEM_DEVELOPMENT	20	0.203683	1.09909	0.320939	0.619923	1	1601	tags=35%, list=15%, signal=41%	pos	F statistics
GO_REGULATION_OF_JNK_CASCADE	98	0.0961511	1.09944	0.336777	0.620028	1	5979	tags=64%, list=55%, signal=141%	pos	F statistics
GO_SCHWANN_CELL_DEVELOPMENT	16	0.224799	1.09976	0.338491	0.620226	1	7786	tags=94%, list=71%, signal=326%	pos	F statistics
GO_ENDOPLASMIC_RETICULUM_ORGANIZATION	30	0.166358	1.09851	0.333333	0.620264	1	6924	tags=80%, list=63%, signal=218%	pos	F statistics
GO_POSITIVE_REGULATION_OF_ENDOTHELIAL_CELL_PROLIFERATION	34	0.15927	1.09987	0.313433	0.620742	1	7580	tags=85%, list=69%, signal=278%	pos	F statistics
GO_REGULATION_OF_CYSTEINE_TYPE_ENDOPEPTIDASE_ACTIVITY	141	0.0796734	1.10046	0.324841	0.621107	1	2703	tags=33%, list=25%, signal=43%	pos	F statistics
GO_REGULATION_OF_HEART_GROWTH	24	0.190316	1.0999	0.322105	0.621456	1	7481	tags=88%, list=69%, signal=277%	pos	F statistics
GO_POSITIVE_REGULATION_OF_AXON_EXTENSION	23	0.194092	1.09619	0.317907	0.622642	1	5481	tags=70%, list=50%, signal=139%	pos	F statistics
GO_ACTIVATION_OF_INNATE_IMMUNE_RESPONSE	139	0.0782566	1.09638	0.316384	0.622958	1	5205	tags=55%, list=48%, signal=104%	pos	F statistics
GO_FIBROBLAST_GROWTH_FACTOR_RECEPTOR_SIGNALING_PATHWAY	57	0.120609	1.09658	0.33002	0.623304	1	4245	tags=51%, list=39%, signal=83%	pos	F statistics
GO_REGULATION_OF_INTERLEUKIN_8_PRODUCTION	22	0.198959	1.09491	0.331325	0.62443	1	809	tags=27%, list=7%, signal=29%	pos	F statistics
GO_CELL_MATURATION	54	0.125945	1.09327	0.324853	0.62537	1	855	tags=20%, list=8%, signal=22%	pos	F statistics
GO_PATTERN_SPECIFICATION_PROCESS	177	0.0712735	1.09395	0.33526	0.625528	1	6082	tags=63%, list=56%, signal=139%	pos	F statistics
GO_CARDIAC_CELL_DEVELOPMENT	22	0.189751	1.09237	0.34375	0.625598	1	2895	tags=45%, list=27%, signal=62%	pos	F statistics
GO_RESPONSE_TO_ELECTRICAL_STIMULUS	17	0.219213	1.09338	0.347656	0.625922	1	2748	tags=47%, list=25%, signal=63%	pos	F statistics
GO_RESPONSE_TO_ISCHEMIA	19	0.210966	1.09242	0.362173	0.626232	1	573	tags=26%, list=5%, signal=28%	pos	F statistics
GO_PEPTIDYL_THREONINE_MODIFICATION	43	0.140604	1.08744	0.343137	0.630686	1	4057	tags=51%, list=37%, signal=81%	pos	F statistics
GO_CELLULAR_RESPONSE_TO_INTERLEUKIN_4	21	0.204203	1.08816	0.337945	0.630697	1	6614	tags=81%, list=61%, signal=205%	pos	F statistics
GO_CELLULAR_RESPONSE_TO_ABIOTIC_STIMULUS	160	0.0744726	1.0893	0.328767	0.630729	1	3566	tags=40%, list=33%, signal=59%	pos	F statistics
GO_NEGATIVE_REGULATION_OF_ADAPTIVE_IMMUNE_RESPONSE	15	0.236316	1.08701	0.320158	0.630776	1	334	tags=27%, list=3%, signal=27%	pos	F statistics
GO_POSITIVE_REGULATION_OF_INTRACELLULAR_TRANSPORT	219	0.0628769	1.08768	0.352818	0.630993	1	1620	tags=21%, list=15%, signal=24%	pos	F statistics
GO_REGULATION_OF_TRANSMEMBRANE_TRANSPORT	163	0.0740844	1.08865	0.367387	0.631225	1	3155	tags=36%, list=29%, signal=50%	pos	F statistics
GO_FOLIC_ACID_CONTAINING_COMPOUND_METABOLIC_PROCESS	20	0.205527	1.08818	0.343035	0.631418	1	2673	tags=45%, list=24%, signal=59%	pos	F statistics
GO_EMBRYONIC_EYE_MORPHOGENESIS	18	0.206513	1.08531	0.333333	0.631888	1	781	tags=28%, list=7%, signal=30%	pos	F statistics
GO_WALKING_BEHAVIOR	15	0.234642	1.08557	0.302041	0.632162	1	8361	tags=100%, list=77%, signal=426%	pos	F statistics
GO_REGULATION_OF_ORGAN_GROWTH	41	0.144709	1.08579	0.311983	0.632503	1	7481	tags=83%, list=69%, signal=262%	pos	F statistics
GO_DEVELOPMENTAL_GROWTH	180	0.0700261	1.08316	0.326531	0.635427	1	885	tags=15%, list=8%, signal=16%	pos	F statistics
GO_RESPONSE_TO_TOXIC_SUBSTANCE	125	0.0817733	1.0817	0.366594	0.637513	1	2873	tags=34%, list=26%, signal=46%	pos	F statistics
GO_REGULATION_OF_PROTEIN_KINASE_B_SIGNALING	60	0.119549	1.08093	0.37525	0.638316	1	3251	tags=42%, list=30%, signal=59%	pos	F statistics
GO_PLATELET_AGGREGATION	25	0.179769	1.07799	0.337325	0.642647	1	4156	tags=56%, list=38%, signal=90%	pos	F statistics
GO_REGULATION_OF_STAT_CASCADE	47	0.132522	1.07737	0.318841	0.643124	1	4367	tags=53%, list=40%, signal=88%	pos	F statistics
GO_REGULATION_OF_B_CELL_MEDIATED_IMMUNITY	17	0.212324	1.07803	0.356061	0.643311	1	7320	tags=88%, list=67%, signal=267%	pos	F statistics
GO_EMBRYONIC_CRANIAL_SKELETON_MORPHOGENESIS	23	0.189676	1.07503	0.351351	0.643339	1	3155	tags=48%, list=29%, signal=67%	pos	F statistics
GO_HIPPOCAMPUS_DEVELOPMENT	39	0.144713	1.07671	0.347409	0.643719	1	6825	tags=77%, list=62%, signal=204%	pos	F statistics
GO_LIPID_MODIFICATION	134	0.0818578	1.07517	0.373077	0.643825	1	4006	tags=45%, list=37%, signal=70%	pos	F statistics
GO_POTASSIUM_ION_TRANSPORT	42	0.13727	1.07419	0.364198	0.644173	1	2406	tags=36%, list=22%, signal=46%	pos	F statistics
GO_NEGATIVE_REGULATION_OF_B_CELL_ACTIVATION	15	0.234305	1.07523	0.340726	0.64444	1	1084	tags=33%, list=10%, signal=37%	pos	F statistics
GO_RESPONSE_TO_COLD	19	0.207876	1.07596	0.351464	0.64446	1	5205	tags=68%, list=48%, signal=130%	pos	F statistics
GO_REGULATION_OF_DEPHOSPHORYLATION	99	0.0919787	1.07548	0.337349	0.644658	1	2313	tags=30%, list=21%, signal=38%	pos	F statistics
GO_CELLULAR_RESPONSE_TO_INTERLEUKIN_1	35	0.155274	1.07225	0.34902	0.647295	1	1741	tags=31%, list=16%, signal=37%	pos	F statistics
GO_PROTEIN_OLIGOMERIZATION	253	0.0593942	1.07109	0.371951	0.648162	1	2646	tags=30%, list=24%, signal=39%	pos	F statistics
GO_HISTONE_DEUBIQUITINATION	20	0.198046	1.07129	0.358607	0.648519	1	7669	tags=90%, list=70%, signal=302%	pos	F statistics
GO_REGULATION_OF_MICROTUBULE_POLYMERIZATION	24	0.189376	1.06958	0.373967	0.649671	1	4761	tags=63%, list=44%, signal=111%	pos	F statistics
GO_REGULATION_OF_PROTEIN_IMPORT	115	0.0850864	1.06967	0.357692	0.650233	1	599	tags=14%, list=5%, signal=15%	pos	F statistics
GO_VERY_LONG_CHAIN_FATTY_ACID_METABOLIC_PROCESS	16	0.228198	1.06878	0.371369	0.650608	1	2971	tags=50%, list=27%, signal=69%	pos	F statistics
GO_REGULATION_OF_CARDIAC_MUSCLE_CONTRACTION	30	0.160451	1.068	0.336538	0.651525	1	3348	tags=47%, list=31%, signal=67%	pos	F statistics
GO_REGULATION_OF_LYASE_ACTIVITY	30	0.163915	1.06661	0.352475	0.653585	1	398	tags=20%, list=4%, signal=21%	pos	F statistics
GO_NEGATIVE_REGULATION_OF_DEVELOPMENTAL_GROWTH	39	0.146879	1.06498	0.359223	0.654524	1	2041	tags=33%, list=19%, signal=41%	pos	F statistics
GO_NEGATIVE_REGULATION_OF_REPRODUCTIVE_PROCESS	22	0.194513	1.06578	0.35497	0.65453	1	8800	tags=100%, list=81%, signal=514%	pos	F statistics
GO_NEGATIVE_REGULATION_OF_ACTIN_FILAMENT_DEPOLYMERIZATION	19	0.203516	1.06535	0.347826	0.654613	1	1229	tags=32%, list=11%, signal=36%	pos	F statistics
GO_DOPAMINE_RECEPTOR_SIGNALING_PATHWAY	15	0.227979	1.06147	0.369261	0.655599	1	1153	tags=33%, list=11%, signal=37%	pos	F statistics
GO_INTERMEDIATE_FILAMENT_BASED_PROCESS	15	0.233541	1.06162	0.345168	0.656035	1	8373	tags=100%, list=77%, signal=428%	pos	F statistics
GO_SKIN_EPIDERMIS_DEVELOPMENT	27	0.170352	1.06185	0.363636	0.656299	1	2188	tags=37%, list=20%, signal=46%	pos	F statistics
GO_SISTER_CHROMATID_COHESION	99	0.09	1.06218	0.34902	0.656403	1	6416	tags=68%, list=59%, signal=163%	pos	F statistics
GO_ALPHA_BETA_T_CELL_ACTIVATION	30	0.160812	1.06313	0.35214	0.656734	1	2616	tags=40%, list=24%, signal=52%	pos	F statistics
GO_REGULATION_OF_GLIAL_CELL_DIFFERENTIATION	26	0.17621	1.06265	0.353635	0.656947	1	6900	tags=81%, list=63%, signal=219%	pos	F statistics
GO_REGULATION_OF_ENDOPLASMIC_RETICULUM_STRESS_INDUCED_INTRINSIC_APOPTOTIC_SIGNALING_PATHWAY	23	0.183265	1.06226	0.371429	0.656981	1	5599	tags=70%, list=51%, signal=142%	pos	F statistics
GO_STRESS_ACTIVATED_PROTEIN_KINASE_SIGNALING_CASCADE	73	0.10725	1.06322	0.379722	0.657293	1	1678	tags=26%, list=15%, signal=31%	pos	F statistics
GO_NEGATIVE_REGULATION_OF_RESPONSE_TO_EXTERNAL_STIMULUS	120	0.0824306	1.05972	0.37931	0.658355	1	2749	tags=33%, list=25%, signal=44%	pos	F statistics
GO_INORGANIC_ION_TRANSMEMBRANE_TRANSPORT	232	0.0605057	1.05629	0.380457	0.663684	1	5613	tags=57%, list=51%, signal=115%	pos	F statistics
GO_REGULATION_OF_PROTEIN_TARGETING	185	0.0650814	1.05664	0.39501	0.663788	1	599	tags=12%, list=5%, signal=12%	pos	F statistics
GO_POSITIVE_REGULATION_OF_EPITHELIAL_CELL_PROLIFERATION	65	0.110838	1.05489	0.346979	0.665022	1	1652	tags=26%, list=15%, signal=31%	pos	F statistics
GO_PEPTIDE_SECRETION	21	0.19187	1.05511	0.383817	0.665339	1	2068	tags=38%, list=19%, signal=47%	pos	F statistics
GO_POSITIVE_REGULATION_OF_TOR_SIGNALING	23	0.180173	1.05357	0.398798	0.66616	1	7532	tags=87%, list=69%, signal=280%	pos	F statistics
GO_ADENYLATE_CYCLASE_ACTIVATING_G_PROTEIN_COUPLED_RECEPTOR_SIGNALING_PATHWAY	18	0.203919	1.0539	0.372	0.666227	1	1416	tags=33%, list=13%, signal=38%	pos	F statistics
GO_NEGATIVE_REGULATION_OF_STAT_CASCADE	19	0.197603	1.05255	0.380478	0.667425	1	5317	tags=68%, list=49%, signal=133%	pos	F statistics
GO_NEGATIVE_REGULATION_OF_DNA_BIOSYNTHETIC_PROCESS	24	0.183789	1.05133	0.357741	0.669114	1	6187	tags=75%, list=57%, signal=173%	pos	F statistics
GO_VASCULAR_PROCESS_IN_CIRCULATORY_SYSTEM	54	0.120908	1.04828	0.379455	0.67466	1	6168	tags=69%, list=56%, signal=157%	pos	F statistics
GO_ANTIGEN_RECEPTOR_MEDIATED_SIGNALING_PATHWAY	140	0.0763121	1.04764	0.375	0.675138	1	7055	tags=72%, list=65%, signal=201%	pos	F statistics
GO_REGULATION_OF_MUSCLE_ADAPTATION	40	0.139948	1.04568	0.394683	0.675213	1	6940	tags=78%, list=64%, signal=212%	pos	F statistics
GO_GROWTH	221	0.0623043	1.04692	0.378327	0.675759	1	716	tags=13%, list=7%, signal=13%	pos	F statistics
GO_PYRIMIDINE_CONTAINING_COMPOUND_CATABOLIC_PROCESS	16	0.213262	1.04577	0.365049	0.67578	1	4499	tags=63%, list=41%, signal=106%	pos	F statistics
GO_HEPATICOBILIARY_SYSTEM_DEVELOPMENT	84	0.0979328	1.04622	0.392786	0.676404	1	2188	tags=30%, list=20%, signal=37%	pos	F statistics
GO_REGULATION_OF_NUCLEOTIDE_METABOLIC_PROCESS	80	0.101539	1.04584	0.381044	0.676411	1	2038	tags=29%, list=19%, signal=35%	pos	F statistics
GO_CELLULAR_CARBOHYDRATE_CATABOLIC_PROCESS	22	0.185484	1.0443	0.401575	0.677332	1	8402	tags=95%, list=77%, signal=413%	pos	F statistics
GO_REGULATION_OF_PROTEIN_MODIFICATION_BY_SMALL_PROTEIN_CONJUGATION_OR_REMOVAL	232	0.0596686	1.04245	0.392857	0.68027	1	6940	tags=69%, list=64%, signal=186%	pos	F statistics
GO_REGULATION_OF_FILOPODIUM_ASSEMBLY	23	0.181757	1.04166	0.367704	0.680333	1	1342	tags=30%, list=12%, signal=35%	pos	F statistics
GO_NECROTIC_CELL_DEATH	20	0.19179	1.04105	0.392079	0.680756	1	5553	tags=70%, list=51%, signal=142%	pos	F statistics
GO_GLYCEROLIPID_METABOLIC_PROCESS	213	0.0607382	1.03806	0.424861	0.680996	1	7706	tags=77%, list=71%, signal=255%	pos	F statistics
GO_AXON_EXTENSION	19	0.199606	1.0417	0.377246	0.681009	1	2996	tags=47%, list=27%, signal=65%	pos	F statistics
GO_HEART_PROCESS	40	0.135392	1.0402	0.40081	0.681026	1	710	tags=20%, list=7%, signal=21%	pos	F statistics
GO_SINGLE_ORGANISM_MEMBRANE_FUSION	72	0.102608	1.03835	0.391218	0.681107	1	8290	tags=86%, list=76%, signal=355%	pos	F statistics
GO_ESTABLISHMENT_OF_ENDOTHELIAL_BARRIER	21	0.187567	1.03935	0.371951	0.681273	1	3155	tags=48%, list=29%, signal=67%	pos	F statistics
GO_LIPID_HOMEOSTASIS	57	0.118324	1.03709	0.396584	0.681435	1	5611	tags=63%, list=51%, signal=129%	pos	F statistics
GO_NEGATIVE_REGULATION_OF_APOPTOTIC_SIGNALING_PATHWAY	127	0.0805792	1.04028	0.375691	0.681627	1	1623	tags=23%, list=15%, signal=27%	pos	F statistics
GO_REGULATION_OF_CYTOKINE_PRODUCTION_INVOLVED_IN_IMMUNE_RESPONSE	28	0.164306	1.03735	0.390963	0.681697	1	6790	tags=79%, list=62%, signal=207%	pos	F statistics
GO_PALATE_DEVELOPMENT	41	0.136574	1.03836	0.39243	0.681811	1	644	tags=20%, list=6%, signal=21%	pos	F statistics
GO_BLOOD_VESSEL_ENDOTHELIAL_CELL_MIGRATION	16	0.213686	1.03867	0.385768	0.681898	1	399	tags=25%, list=4%, signal=26%	pos	F statistics
GO_SENSORY_PERCEPTION_OF_PAIN	17	0.207727	1.03939	0.388655	0.68195	1	946	tags=29%, list=9%, signal=32%	pos	F statistics
GO_CARDIOCYTE_DIFFERENTIATION	47	0.125775	1.03037	0.367906	0.683118	1	4208	tags=51%, list=39%, signal=83%	pos	F statistics
GO_REGULATION_OF_MEIOTIC_CELL_CYCLE	21	0.18803	1.03065	0.400802	0.683307	1	3670	tags=52%, list=34%, signal=79%	pos	F statistics
GO_VISUAL_BEHAVIOR	28	0.160365	1.03165	0.39798	0.683546	1	7613	tags=86%, list=70%, signal=282%	pos	F statistics
GO_RESPONSE_TO_INTERLEUKIN_4	23	0.177268	1.032	0.404669	0.683591	1	6614	tags=78%, list=61%, signal=198%	pos	F statistics
GO_GLYCEROLIPID_BIOSYNTHETIC_PROCESS	144	0.0734795	1.03073	0.401942	0.683884	1	1634	tags=22%, list=15%, signal=26%	pos	F statistics
GO_REGULATION_OF_TYPE_I_INTERFERON_MEDIATED_SIGNALING_PATHWAY	22	0.181731	1.03296	0.40159	0.683887	1	2486	tags=41%, list=23%, signal=53%	pos	F statistics
GO_REGULATION_OF_MUSCLE_CONTRACTION	53	0.120565	1.03107	0.382231	0.683952	1	3428	tags=43%, list=31%, signal=63%	pos	F statistics
GO_GLUTAMINE_METABOLIC_PROCESS	17	0.209286	1.03248	0.395753	0.684095	1	929	tags=29%, list=9%, signal=32%	pos	F statistics
GO_CARDIAC_CHAMBER_DEVELOPMENT	70	0.105261	1.0321	0.390593	0.684096	1	885	tags=19%, list=8%, signal=20%	pos	F statistics
GO_POSITIVE_REGULATION_OF_LYMPHOCYTE_MEDIATED_IMMUNITY	32	0.15518	1.03469	0.389961	0.684107	1	6500	tags=75%, list=60%, signal=185%	pos	F statistics
GO_RESPIRATORY_SYSTEM_DEVELOPMENT	102	0.0874841	1.03431	0.371032	0.684206	1	7618	tags=78%, list=70%, signal=257%	pos	F statistics
GO_NEGATIVE_REGULATION_OF_IMMUNE_EFFECTOR_PROCESS	53	0.120855	1.03537	0.401606	0.684264	1	334	tags=15%, list=3%, signal=15%	pos	F statistics
GO_PIGMENT_GRANULE_LOCALIZATION	16	0.212855	1.03352	0.365546	0.684292	1	5186	tags=69%, list=47%, signal=131%	pos	F statistics
GO_SKELETAL_MUSCLE_CELL_DIFFERENTIATION	26	0.171201	1.03496	0.410359	0.684314	1	654	tags=23%, list=6%, signal=24%	pos	F statistics
GO_POSITIVE_REGULATION_OF_MYELOID_LEUKOCYTE_DIFFERENTIATION	24	0.175775	1.03304	0.406061	0.684501	1	2634	tags=42%, list=24%, signal=55%	pos	F statistics
GO_EYE_MORPHOGENESIS	60	0.112531	1.03377	0.390496	0.684527	1	961	tags=20%, list=9%, signal=22%	pos	F statistics
GO_MITOCHONDRIAL_TRANSPORT	140	0.0746452	1.02929	0.410463	0.684538	1	7385	tags=75%, list=68%, signal=229%	pos	F statistics
GO_NEGATIVE_REGULATION_OF_CATALYTIC_ACTIVITY	457	0.0415341	1.02797	0.404908	0.685625	1	1978	tags=22%, list=18%, signal=26%	pos	F statistics
GO_SOMATIC_RECOMBINATION_OF_IMMUNOGLOBULIN_GENE_SEGMENTS	18	0.200959	1.02803	0.398374	0.686265	1	2055	tags=39%, list=19%, signal=48%	pos	F statistics
GO_REGULATION_OF_LAMELLIPODIUM_ORGANIZATION	24	0.178294	1.02704	0.397683	0.68685	1	7612	tags=88%, list=70%, signal=288%	pos	F statistics
GO_REGULATION_OF_PROTEIN_LOCALIZATION_TO_NUCLEUS	143	0.0755281	1.02431	0.425532	0.690969	1	636	tags=13%, list=6%, signal=14%	pos	F statistics
GO_ORGANIC_ANION_TRANSPORT	173	0.0669031	1.02469	0.387914	0.691	1	8749	tags=87%, list=80%, signal=429%	pos	F statistics
GO_POSITIVE_REGULATION_OF_REPRODUCTIVE_PROCESS	20	0.19179	1.01876	0.405738	0.692755	1	5553	tags=70%, list=51%, signal=142%	pos	F statistics
GO_MYELOID_LEUKOCYTE_MEDIATED_IMMUNITY	17	0.204005	1.01897	0.40613	0.69306	1	1629	tags=35%, list=15%, signal=41%	pos	F statistics
GO_PURINE_CONTAINING_COMPOUND_BIOSYNTHETIC_PROCESS	91	0.0930383	1.01818	0.393638	0.693171	1	5592	tags=60%, list=51%, signal=123%	pos	F statistics
GO_FATTY_ACYL_COA_METABOLIC_PROCESS	33	0.150939	1.0192	0.418288	0.693295	1	6960	tags=79%, list=64%, signal=217%	pos	F statistics
GO_PROTEIN_TRANSMEMBRANE_TRANSPORT	46	0.125743	1.02117	0.405242	0.693645	1	6941	tags=76%, list=64%, signal=208%	pos	F statistics
GO_CYCLIC_NUCLEOTIDE_METABOLIC_PROCESS	21	0.185347	1.01938	0.438445	0.693675	1	1099	tags=29%, list=10%, signal=32%	pos	F statistics
GO_PYRIMIDINE_NUCLEOSIDE_BIOSYNTHETIC_PROCESS	22	0.180796	1.02258	0.400411	0.693754	1	3489	tags=50%, list=32%, signal=73%	pos	F statistics
GO_PYRIMIDINE_CONTAINING_COMPOUND_BIOSYNTHETIC_PROCESS	32	0.154789	1.02038	0.402041	0.693837	1	3774	tags=50%, list=35%, signal=76%	pos	F statistics
GO_POSITIVE_REGULATION_OF_CALCIUM_ION_TRANSPORT_INTO_CYTOSOL	18	0.201647	1.02068	0.436992	0.693954	1	7508	tags=89%, list=69%, signal=284%	pos	F statistics
GO_MUSCLE_TISSUE_DEVELOPMENT	123	0.0800329	1.01727	0.425287	0.69412	1	733	tags=15%, list=7%, signal=16%	pos	F statistics
GO_REGULATION_OF_LIPID_METABOLIC_PROCESS	156	0.0712738	1.0213	0.400398	0.694131	1	2102	tags=26%, list=19%, signal=32%	pos	F statistics
GO_NEURAL_TUBE_FORMATION	67	0.107057	1.0194	0.412955	0.694371	1	2749	tags=36%, list=25%, signal=48%	pos	F statistics
GO_EMBRYONIC_SKELETAL_SYSTEM_DEVELOPMENT	48	0.126654	1.02153	0.411765	0.694375	1	5220	tags=60%, list=48%, signal=115%	pos	F statistics
GO_CELLULAR_PIGMENTATION	32	0.153016	1.01974	0.425358	0.694446	1	5841	tags=69%, list=53%, signal=147%	pos	F statistics
GO_SCF_DEPENDENT_PROTEASOMAL_UBIQUITIN_DEPENDENT_PROTEIN_CATABOLIC_PROCESS	17	0.202786	1.02169	0.415822	0.69482	1	7424	tags=88%, list=68%, signal=275%	pos	F statistics
GO_REGULATION_OF_CARDIAC_MUSCLE_CELL_PROLIFERATION	16	0.208889	1.01487	0.425358	0.697564	1	2499	tags=44%, list=23%, signal=57%	pos	F statistics
GO_CORTICAL_CYTOSKELETON_ORGANIZATION	27	0.165106	1.01517	0.436893	0.697661	1	5481	tags=67%, list=50%, signal=134%	pos	F statistics
GO_REGULATION_OF_HORMONE_LEVELS	182	0.0653196	1.01385	0.413793	0.698874	1	4398	tags=47%, list=40%, signal=77%	pos	F statistics
GO_NEGATIVE_REGULATION_OF_RESPONSE_TO_ENDOPLASMIC_RETICULUM_STRESS	30	0.156793	1.01305	0.439919	0.699838	1	5208	tags=63%, list=48%, signal=121%	pos	F statistics
GO_IRON_ION_TRANSPORT	37	0.140211	1.01252	0.404472	0.700172	1	5852	tags=68%, list=54%, signal=145%	pos	F statistics
GO_REGULATION_OF_ACTIVIN_RECEPTOR_SIGNALING_PATHWAY	15	0.218381	1.01198	0.439842	0.700547	1	4898	tags=67%, list=45%, signal=121%	pos	F statistics
GO_REGULATION_OF_DNA_BINDING	63	0.106891	1.01154	0.421471	0.700765	1	5599	tags=62%, list=51%, signal=126%	pos	F statistics
GO_POSITIVE_REGULATION_OF_CALCIUM_ION_IMPORT	18	0.201647	1.00821	0.412229	0.702422	1	7508	tags=89%, list=69%, signal=284%	pos	F statistics
GO_ATP_GENERATION_FROM_ADP	25	0.170822	1.01029	0.427723	0.702561	1	5564	tags=68%, list=51%, signal=138%	pos	F statistics
GO_INNER_EAR_RECEPTOR_CELL_DEVELOPMENT	16	0.207135	1.00833	0.423228	0.702908	1	1153	tags=31%, list=11%, signal=35%	pos	F statistics
GO_ACTOMYOSIN_STRUCTURE_ORGANIZATION	43	0.130686	1.00664	0.415058	0.703314	1	2895	tags=40%, list=27%, signal=54%	pos	F statistics
GO_REGULATION_OF_DENDRITIC_SPINE_MORPHOGENESIS	15	0.216327	1.00912	0.424132	0.703407	1	552	tags=27%, list=5%, signal=28%	pos	F statistics
GO_CELLULAR_RESPONSE_TO_REACTIVE_OXYGEN_SPECIES	77	0.0964086	1.00843	0.386364	0.703441	1	1932	tags=27%, list=18%, signal=33%	pos	F statistics
GO_STEROID_METABOLIC_PROCESS	111	0.084863	1.00933	0.418651	0.703771	1	4001	tags=45%, list=37%, signal=70%	pos	F statistics
GO_NEGATIVE_REGULATION_OF_NF_KAPPAB_TRANSCRIPTION_FACTOR_ACTIVITY	44	0.127442	1.00668	0.443798	0.703973	1	8541	tags=91%, list=78%, signal=415%	pos	F statistics
GO_REGULATION_OF_GLUCOSE_IMPORT	38	0.137568	1.00594	0.435388	0.703985	1	801	tags=21%, list=7%, signal=23%	pos	F statistics
GO_BIOMINERAL_TISSUE_DEVELOPMENT	27	0.161638	1.00849	0.422619	0.704053	1	665	tags=22%, list=6%, signal=24%	pos	F statistics
GO_NEURON_PROJECTION_EXTENSION	32	0.151793	1.00696	0.430672	0.704152	1	7902	tags=88%, list=72%, signal=316%	pos	F statistics
GO_ESTABLISHMENT_OR_MAINTENANCE_OF_CELL_POLARITY	97	0.0883584	1.00447	0.424797	0.706197	1	2758	tags=34%, list=25%, signal=45%	pos	F statistics
GO_POSITIVE_REGULATION_OF_CYTOPLASMIC_TRANSPORT	164	0.0680328	1.00148	0.430279	0.706358	1	599	tags=12%, list=5%, signal=13%	pos	F statistics
GO_HAIR_CELL_DIFFERENTIATION	19	0.198418	1.00161	0.447639	0.706804	1	135	tags=21%, list=1%, signal=21%	pos	F statistics
GO_REGULATION_OF_ADAPTIVE_IMMUNE_RESPONSE	63	0.108958	1.0023	0.43662	0.706859	1	6790	tags=73%, list=62%, signal=192%	pos	F statistics
GO_PROTEIN_LOCALIZATION_TO_CELL_PERIPHERY	87	0.0933746	1.00245	0.423313	0.707319	1	3883	tags=45%, list=36%, signal=69%	pos	F statistics
GO_POSITIVE_REGULATION_OF_IMMUNOGLOBULIN_PRODUCTION	15	0.213534	1.00164	0.4375	0.707472	1	6407	tags=80%, list=59%, signal=193%	pos	F statistics
GO_MUSCLE_ORGAN_MORPHOGENESIS	24	0.169244	1.00343	0.440928	0.707561	1	885	tags=25%, list=8%, signal=27%	pos	F statistics
GO_REGULATION_OF_ERAD_PATHWAY	24	0.173962	1.00015	0.442495	0.707571	1	5384	tags=67%, list=49%, signal=131%	pos	F statistics
GO_RESPONSE_TO_INCREASED_OXYGEN_LEVELS	15	0.212067	1.00049	0.464789	0.70766	1	6423	tags=80%, list=59%, signal=194%	pos	F statistics
GO_REGULATION_OF_DNA_TEMPLATED_TRANSCRIPTION_ELONGATION	34	0.147107	1.00252	0.453782	0.707932	1	7070	tags=79%, list=65%, signal=225%	pos	F statistics
GO_REGULATION_OF_PROTEIN_POLYMERIZATION	114	0.0815959	1.0028	0.414894	0.70809	1	9655	tags=96%, list=88%, signal=824%	pos	F statistics
GO_RECIPROCAL_DNA_RECOMBINATION	29	0.155752	0.999313	0.470019	0.70857	1	2445	tags=38%, list=22%, signal=49%	pos	F statistics
GO_REGULATION_OF_ENDOTHELIAL_CELL_MIGRATION	54	0.115714	0.997977	0.434608	0.710501	1	5011	tags=57%, list=46%, signal=106%	pos	F statistics
GO_OVULATION_CYCLE	49	0.122661	0.996611	0.435115	0.712516	1	4906	tags=57%, list=45%, signal=103%	pos	F statistics
GO_CALCIUM_ION_REGULATED_EXOCYTOSIS	24	0.167565	0.994996	0.435039	0.714349	1	8639	tags=96%, list=79%, signal=458%	pos	F statistics
GO_REGULATION_OF_PLASMA_LIPOPROTEIN_PARTICLE_LEVELS	21	0.179799	0.994123	0.447034	0.714679	1	6880	tags=81%, list=63%, signal=218%	pos	F statistics
GO_REGULATION_OF_RYANODINE_SENSITIVE_CALCIUM_RELEASE_CHANNEL_ACTIVITY	15	0.212342	0.993654	0.432234	0.714909	1	6420	tags=80%, list=59%, signal=194%	pos	F statistics
GO_REGULATION_OF_EARLY_ENDOSOME_TO_LATE_ENDOSOME_TRANSPORT	15	0.211486	0.995031	0.440162	0.715016	1	2789	tags=47%, list=26%, signal=63%	pos	F statistics
GO_PROTEIN_UBIQUITINATION_INVOLVED_IN_UBIQUITIN_DEPENDENT_PROTEIN_CATABOLIC_PROCESS	118	0.0795965	0.994196	0.443137	0.71528	1	8024	tags=81%, list=73%, signal=303%	pos	F statistics
GO_MEMBRANE_FUSION	92	0.0885686	0.991073	0.437759	0.719504	1	8299	tags=85%, list=76%, signal=350%	pos	F statistics
GO_MUSCLE_ORGAN_DEVELOPMENT	120	0.078063	0.989627	0.475822	0.721759	1	885	tags=16%, list=8%, signal=17%	pos	F statistics
GO_PEPTIDE_CATABOLIC_PROCESS	15	0.214995	0.987989	0.439759	0.724319	1	5663	tags=73%, list=52%, signal=152%	pos	F statistics
GO_MONOCARBOXYLIC_ACID_METABOLIC_PROCESS	248	0.0530064	0.986455	0.458947	0.726794	1	3969	tags=42%, list=36%, signal=64%	pos	F statistics
GO_EMBRYONIC_SKELETAL_SYSTEM_MORPHOGENESIS	35	0.140036	0.985719	0.484375	0.727597	1	3155	tags=43%, list=29%, signal=60%	pos	F statistics
GO_CHROMOSOME_ORGANIZATION_INVOLVED_IN_MEIOTIC_CELL_CYCLE	23	0.170821	0.985087	0.455466	0.728126	1	1936	tags=35%, list=18%, signal=42%	pos	F statistics
GO_LIPOPROTEIN_METABOLIC_PROCESS	86	0.0902974	0.982789	0.452794	0.728978	1	5878	tags=63%, list=54%, signal=135%	pos	F statistics
GO_UNSATURATED_FATTY_ACID_METABOLIC_PROCESS	36	0.136881	0.982332	0.463855	0.729168	1	5183	tags=61%, list=47%, signal=116%	pos	F statistics
GO_REGULATION_OF_STRESS_ACTIVATED_PROTEIN_KINASE_SIGNALING_CASCADE	127	0.0760404	0.983008	0.4375	0.729262	1	1586	tags=22%, list=15%, signal=25%	pos	F statistics
GO_CARDIAC_CHAMBER_MORPHOGENESIS	43	0.128681	0.983039	0.473054	0.729937	1	885	tags=21%, list=8%, signal=23%	pos	F statistics
GO_NEGATIVE_REGULATION_OF_LIPID_METABOLIC_PROCESS	38	0.135228	0.98372	0.487705	0.730029	1	4850	tags=58%, list=44%, signal=104%	pos	F statistics
GO_ACID_SECRETION	26	0.163953	0.983189	0.458661	0.730397	1	1153	tags=27%, list=11%, signal=30%	pos	F statistics
GO_THYMOCYTE_AGGREGATION	32	0.143915	0.979329	0.452427	0.734446	1	2186	tags=34%, list=20%, signal=43%	pos	F statistics
GO_MAINTENANCE_OF_PROTEIN_LOCALIZATION_IN_ORGANELLE	26	0.157909	0.978566	0.442827	0.73539	1	2899	tags=42%, list=27%, signal=57%	pos	F statistics
GO_CARDIAC_VENTRICLE_DEVELOPMENT	50	0.119419	0.978134	0.476008	0.73552	1	885	tags=20%, list=8%, signal=22%	pos	F statistics
GO_REACTIVE_OXYGEN_SPECIES_METABOLIC_PROCESS	44	0.12592	0.976638	0.45671	0.737895	1	615	tags=18%, list=6%, signal=19%	pos	F statistics
GO_T_CELL_RECEPTOR_SIGNALING_PATHWAY	115	0.0767271	0.975765	0.455268	0.738161	1	7052	tags=72%, list=65%, signal=202%	pos	F statistics
GO_REGULATION_OF_PROTEIN_COMPLEX_ASSEMBLY	255	0.0526813	0.975794	0.474286	0.738842	1	9887	tags=96%, list=91%, signal=987%	pos	F statistics
GO_REGIONALIZATION	127	0.07455	0.972952	0.470472	0.740267	1	2548	tags=31%, list=23%, signal=40%	pos	F statistics
GO_LONG_CHAIN_FATTY_ACID_METABOLIC_PROCESS	34	0.141167	0.973936	0.460474	0.740467	1	2959	tags=41%, list=27%, signal=56%	pos	F statistics
GO_ZINC_II_ION_TRANSPORT	17	0.197677	0.973069	0.467775	0.740759	1	1698	tags=35%, list=16%, signal=42%	pos	F statistics
GO_NEGATIVE_REGULATION_OF_CYSTEINE_TYPE_ENDOPEPTIDASE_ACTIVITY	56	0.11065	0.971524	0.472549	0.740897	1	1137	tags=21%, list=10%, signal=24%	pos	F statistics
GO_EPITHELIAL_CELL_APOPTOTIC_PROCESS	18	0.190671	0.973362	0.487476	0.740942	1	347	tags=22%, list=3%, signal=23%	pos	F statistics
GO_CARBOHYDRATE_DERIVATIVE_BIOSYNTHETIC_PROCESS	368	0.044191	0.971121	0.487179	0.740979	1	9504	tags=91%, list=87%, signal=680%	pos	F statistics
GO_CELLULAR_GLUCOSE_HOMEOSTASIS	46	0.125637	0.973982	0.475822	0.741128	1	532	tags=17%, list=5%, signal=18%	pos	F statistics
GO_NEURAL_CREST_CELL_DIFFERENTIATION	26	0.160843	0.97161	0.463221	0.741471	1	2447	tags=38%, list=22%, signal=49%	pos	F statistics
GO_REGULATION_OF_SODIUM_ION_TRANSMEMBRANE_TRANSPORTER_ACTIVITY	20	0.180603	0.969695	0.445808	0.741775	1	6221	tags=75%, list=57%, signal=174%	pos	F statistics
GO_CELL_DIVISION	384	0.0446018	0.970379	0.481482	0.74183	1	1918	tags=22%, list=18%, signal=26%	pos	F statistics
GO_REGULATION_OF_MEMBRANE_DEPOLARIZATION	19	0.18001	0.971753	0.486056	0.741913	1	4934	tags=63%, list=45%, signal=115%	pos	F statistics
GO_MOTOR_NEURON_AXON_GUIDANCE	15	0.207617	0.969812	0.45809	0.742283	1	647	tags=27%, list=6%, signal=28%	pos	F statistics
GO_MULTI_ORGANISM_BEHAVIOR	34	0.137768	0.967488	0.474227	0.743983	1	2996	tags=41%, list=27%, signal=57%	pos	F statistics
GO_DEFENSE_RESPONSE_TO_OTHER_ORGANISM	205	0.0586918	0.967764	0.48	0.744123	1	3259	tags=36%, list=30%, signal=50%	pos	F statistics
GO_POSITIVE_REGULATION_OF_EXTRINSIC_APOPTOTIC_SIGNALING_PATHWAY	31	0.143464	0.96692	0.460194	0.744449	1	1255	tags=26%, list=11%, signal=29%	pos	F statistics
GO_REGULATION_OF_INTERLEUKIN_12_PRODUCTION	24	0.162132	0.967956	0.443564	0.744461	1	6423	tags=75%, list=59%, signal=182%	pos	F statistics
GO_PLATELET_DERIVED_GROWTH_FACTOR_RECEPTOR_SIGNALING_PATHWAY	24	0.166265	0.96632	0.488235	0.745008	1	6833	tags=79%, list=63%, signal=211%	pos	F statistics
GO_DNA_CATABOLIC_PROCESS	22	0.172009	0.965512	0.520833	0.745911	1	5074	tags=64%, list=46%, signal=119%	pos	F statistics
GO_POSITIVE_REGULATION_OF_SMOOTH_MUSCLE_CELL_PROLIFERATION	29	0.149638	0.964812	0.50099	0.746659	1	2135	tags=34%, list=20%, signal=43%	pos	F statistics
GO_REGULATION_OF_ENDOCYTOSIS	105	0.0800058	0.962213	0.487952	0.746774	1	2878	tags=34%, list=26%, signal=46%	pos	F statistics
GO_REGULATION_OF_PHOSPHATIDYLINOSITOL_3_KINASE_ACTIVITY	26	0.160119	0.962899	0.48244	0.746832	1	3715	tags=50%, list=34%, signal=76%	pos	F statistics
GO_NEGATIVE_REGULATION_OF_LYMPHOCYTE_DIFFERENTIATION	19	0.185326	0.964369	0.473577	0.746841	1	7750	tags=89%, list=71%, signal=308%	pos	F statistics
GO_GLYCEROPHOSPHOLIPID_METABOLIC_PROCESS	194	0.0603194	0.960715	0.49543	0.746869	1	1660	tags=21%, list=15%, signal=24%	pos	F statistics
GO_POSITIVE_REGULATION_OF_CATION_CHANNEL_ACTIVITY	15	0.205324	0.963961	0.47166	0.746883	1	672	tags=27%, list=6%, signal=28%	pos	F statistics
GO_NEGATIVE_REGULATION_OF_HORMONE_SECRETION	20	0.174782	0.960993	0.486708	0.747035	1	1370	tags=30%, list=13%, signal=34%	pos	F statistics
GO_REGULATION_OF_LEUKOCYTE_MEDIATED_IMMUNITY	77	0.0950649	0.963094	0.487952	0.747149	1	6627	tags=70%, list=61%, signal=177%	pos	F statistics
GO_REGULATION_OF_VESICLE_MEDIATED_TRANSPORT	242	0.053517	0.961291	0.4926	0.747203	1	1368	tags=18%, list=13%, signal=20%	pos	F statistics
GO_REGULATION_OF_ION_HOMEOSTASIS	84	0.0873759	0.963317	0.470825	0.747433	1	8803	tags=89%, list=81%, signal=457%	pos	F statistics
GO_NUCLEOTIDE_EXCISION_REPAIR_PREINCISION_COMPLEX_STABILIZATION	20	0.179662	0.962241	0.489237	0.747445	1	3501	tags=50%, list=32%, signal=73%	pos	F statistics
GO_ESTABLISHMENT_OF_CELL_POLARITY	65	0.0986197	0.960012	0.498947	0.747549	1	5649	tags=62%, list=52%, signal=127%	pos	F statistics
GO_REGULATION_OF_INTRACELLULAR_TRANSPORT	387	0.0422611	0.961308	0.501031	0.747897	1	1247	tags=16%, list=11%, signal=17%	pos	F statistics
GO_O_GLYCAN_PROCESSING	22	0.167713	0.959145	0.482897	0.748571	1	4128	tags=55%, list=38%, signal=88%	pos	F statistics
GO_HORMONE_TRANSPORT	28	0.153906	0.957903	0.52449	0.750379	1	3783	tags=50%, list=35%, signal=76%	pos	F statistics
GO_POSITIVE_REGULATION_OF_PROTEIN_MODIFICATION_BY_SMALL_PROTEIN_CONJUGATION_OR_REMOVAL	160	0.0653936	0.956976	0.464668	0.751539	1	6940	tags=70%, list=64%, signal=189%	pos	F statistics
GO_REGULATION_OF_RECEPTOR_MEDIATED_ENDOCYTOSIS	43	0.123041	0.955773	0.498008	0.752486	1	4756	tags=56%, list=44%, signal=98%	pos	F statistics
GO_PHOSPHOLIPID_METABOLIC_PROCESS	232	0.0539356	0.955081	0.484849	0.752514	1	1682	tags=21%, list=15%, signal=24%	pos	F statistics
GO_CELL_SUBSTRATE_ADHESION	74	0.0939916	0.955853	0.487129	0.753065	1	2669	tags=34%, list=24%, signal=44%	pos	F statistics
GO_MULTICELLULAR_ORGANISMAL_HOMEOSTASIS	105	0.0801221	0.955166	0.496842	0.753067	1	5685	tags=60%, list=52%, signal=124%	pos	F statistics
GO_ORGANOPHOSPHATE_BIOSYNTHETIC_PROCESS	317	0.0470197	0.949921	0.506718	0.753602	1	7183	tags=70%, list=66%, signal=200%	pos	F statistics
GO_NUCLEOSIDE_PHOSPHATE_CATABOLIC_PROCESS	43	0.123319	0.953097	0.499025	0.753605	1	4499	tags=53%, list=41%, signal=91%	pos	F statistics
GO_SYNAPTIC_VESICLE_LOCALIZATION	42	0.124081	0.953732	0.494094	0.753777	1	8270	tags=88%, list=76%, signal=362%	pos	F statistics
GO_NEGATIVE_REGULATION_OF_NEURON_APOPTOTIC_PROCESS	69	0.0980184	0.954053	0.521905	0.753864	1	7957	tags=83%, list=73%, signal=302%	pos	F statistics
GO_DIGESTIVE_SYSTEM_PROCESS	15	0.205984	0.950099	0.489066	0.753984	1	2849	tags=47%, list=26%, signal=63%	pos	F statistics
GO_RIBONUCLEOTIDE_CATABOLIC_PROCESS	17	0.193696	0.953205	0.525667	0.7541	1	1099	tags=29%, list=10%, signal=33%	pos	F statistics
GO_EPITHELIAL_CELL_PROLIFERATION	39	0.13042	0.950371	0.529652	0.754139	1	1100	tags=23%, list=10%, signal=26%	pos	F statistics
GO_POSITIVE_REGULATION_OF_CALCIUM_ION_TRANSMEMBRANE_TRANSPORTER_ACTIVITY	15	0.205324	0.95241	0.473786	0.754267	1	672	tags=27%, list=6%, signal=28%	pos	F statistics
GO_PIGMENTATION	52	0.110093	0.952055	0.478516	0.754286	1	5313	tags=60%, list=49%, signal=116%	pos	F statistics
GO_REGULATION_OF_ANOIKIS	18	0.183691	0.951257	0.497976	0.754438	1	2850	tags=44%, list=26%, signal=60%	pos	F statistics
GO_NUCLEOTIDE_SUGAR_BIOSYNTHETIC_PROCESS	16	0.193782	0.950799	0.497018	0.754697	1	5394	tags=69%, list=49%, signal=136%	pos	F statistics
GO_REGULATION_OF_I_KAPPAB_KINASE_NF_KAPPAB_SIGNALING	156	0.0670198	0.950429	0.504892	0.754749	1	4388	tags=47%, list=40%, signal=77%	pos	F statistics
GO_BLASTOCYST_DEVELOPMENT	42	0.120451	0.948946	0.517103	0.754803	1	2849	tags=38%, list=26%, signal=51%	pos	F statistics
GO_EXTRACELLULAR_MATRIX_DISASSEMBLY	26	0.155887	0.95129	0.493282	0.755095	1	2501	tags=38%, list=23%, signal=50%	pos	F statistics
GO_REGULATION_OF_INTRACELLULAR_PROTEIN_TRANSPORT	242	0.052283	0.947274	0.492929	0.757434	1	614	tags=11%, list=6%, signal=11%	pos	F statistics
GO_INTERACTION_WITH_HOST	81	0.089759	0.945367	0.518595	0.75765	1	2936	tags=36%, list=27%, signal=49%	pos	F statistics
GO_AMINOGLYCAN_METABOLIC_PROCESS	73	0.0934974	0.946751	0.502024	0.757785	1	2276	tags=30%, list=21%, signal=38%	pos	F statistics
GO_NEGATIVE_REGULATION_OF_ACTIN_FILAMENT_POLYMERIZATION	27	0.15524	0.944722	0.518	0.758206	1	5184	tags=63%, list=47%, signal=120%	pos	F statistics
GO_DSRNA_FRAGMENTATION	16	0.191088	0.945383	0.525097	0.75834	1	1328	tags=31%, list=12%, signal=36%	pos	F statistics
GO_RESPONSE_TO_TRANSFORMING_GROWTH_FACTOR_BETA	81	0.0901144	0.945512	0.511435	0.758803	1	6168	tags=65%, list=56%, signal=149%	pos	F statistics
GO_POLYSACCHARIDE_METABOLIC_PROCESS	48	0.117163	0.945647	0.515275	0.75929	1	8736	tags=92%, list=80%, signal=456%	pos	F statistics
GO_RETROGRADE_TRANSPORT_ENDOSOME_TO_GOLGI	59	0.105337	0.943197	0.505112	0.760611	1	6444	tags=69%, list=59%, signal=169%	pos	F statistics
GO_CYTOKINE_PRODUCTION	54	0.108143	0.942777	0.521561	0.760733	1	5700	tags=63%, list=52%, signal=131%	pos	F statistics
GO_RECEPTOR_CLUSTERING	22	0.167451	0.940417	0.54267	0.761226	1	656	tags=23%, list=6%, signal=24%	pos	F statistics
GO_INOSITOL_LIPID_MEDIATED_SIGNALING	64	0.10134	0.942048	0.516327	0.761465	1	1629	tags=25%, list=15%, signal=29%	pos	F statistics
GO_PIGMENT_CELL_DIFFERENTIATION	16	0.193312	0.939833	0.498032	0.761622	1	4034	tags=56%, list=37%, signal=89%	pos	F statistics
GO_TRIVALENT_INORGANIC_CATION_TRANSPORT	28	0.148601	0.941225	0.533605	0.7617	1	6181	tags=71%, list=57%, signal=164%	pos	F statistics
GO_AMIDE_TRANSPORT	36	0.130618	0.940515	0.518072	0.761739	1	3431	tags=44%, list=31%, signal=65%	pos	F statistics
GO_NEURAL_CREST_CELL_MIGRATION	18	0.181306	0.941515	0.532129	0.76185	1	2876	tags=44%, list=26%, signal=60%	pos	F statistics
GO_REGULATION_OF_CYTOSKELETON_ORGANIZATION	344	0.0436511	0.940588	0.512	0.762321	1	2839	tags=30%, list=26%, signal=40%	pos	F statistics
GO_MAINTENANCE_OF_CELL_NUMBER	85	0.0881723	0.938929	0.533333	0.762713	1	3155	tags=38%, list=29%, signal=53%	pos	F statistics
GO_SULFUR_COMPOUND_METABOLIC_PROCESS	205	0.0558695	0.937943	0.537815	0.763959	1	6752	tags=67%, list=62%, signal=173%	pos	F statistics
GO_REGULATION_OF_EXTRINSIC_APOPTOTIC_SIGNALING_PATHWAY	91	0.0834901	0.937366	0.509398	0.764372	1	1255	tags=20%, list=11%, signal=22%	pos	F statistics
GO_REGULATION_OF_NUCLEOCYTOPLASMIC_TRANSPORT	147	0.06843	0.935669	0.539749	0.766384	1	599	tags=12%, list=5%, signal=13%	pos	F statistics
GO_EPITHELIAL_TO_MESENCHYMAL_TRANSITION	30	0.144746	0.93601	0.494186	0.766402	1	3155	tags=43%, list=29%, signal=61%	pos	F statistics
GO_NEGATIVE_REGULATION_OF_PROTEIN_COMPLEX_ASSEMBLY	72	0.0943098	0.93472	0.537402	0.766895	1	796	tags=17%, list=7%, signal=18%	pos	F statistics
GO_PATTERNING_OF_BLOOD_VESSELS	17	0.187508	0.934944	0.534483	0.767146	1	8233	tags=94%, list=75%, signal=382%	pos	F statistics
GO_NEGATIVE_REGULATION_OF_NEURON_DEATH	88	0.0844988	0.933114	0.521154	0.769362	1	3179	tags=38%, list=29%, signal=52%	pos	F statistics
GO_REGULATION_OF_CD4_POSITIVE_ALPHA_BETA_T_CELL_ACTIVATION	22	0.165032	0.931596	0.5074	0.770185	1	2668	tags=41%, list=24%, signal=54%	pos	F statistics
GO_REGULATION_OF_ENDOTHELIAL_CELL_APOPTOTIC_PROCESS	16	0.19816	0.931781	0.519305	0.770542	1	2616	tags=44%, list=24%, signal=57%	pos	F statistics
GO_MODULATION_BY_SYMBIONT_OF_HOST_CELLULAR_PROCESS	22	0.169086	0.931801	0.523901	0.771223	1	1631	tags=32%, list=15%, signal=37%	pos	F statistics
GO_PURINE_NUCLEOSIDE_BIOSYNTHETIC_PROCESS	69	0.0912608	0.926736	0.557344	0.776879	1	4390	tags=49%, list=40%, signal=82%	pos	F statistics
GO_TOXIN_TRANSPORT	28	0.144834	0.927729	0.540373	0.777097	1	5832	tags=68%, list=53%, signal=145%	pos	F statistics
GO_POSITIVE_REGULATION_OF_SODIUM_ION_TRANSPORT	18	0.183573	0.927312	0.534447	0.777199	1	3458	tags=50%, list=32%, signal=73%	pos	F statistics
GO_POSITIVE_REGULATION_OF_LIPASE_ACTIVITY	25	0.155888	0.926808	0.526616	0.777461	1	2232	tags=36%, list=20%, signal=45%	pos	F statistics
GO_MONOSACCHARIDE_METABOLIC_PROCESS	119	0.0733439	0.925403	0.541322	0.778867	1	7191	tags=73%, list=66%, signal=212%	pos	F statistics
GO_PROTEIN_FOLDING	164	0.0619568	0.924556	0.555102	0.779112	1	6591	tags=66%, list=60%, signal=165%	pos	F statistics
GO_MEMBRANE_LIPID_BIOSYNTHETIC_PROCESS	75	0.0923093	0.924857	0.555556	0.77922	1	7589	tags=79%, list=69%, signal=256%	pos	F statistics
GO_EMBRYONIC_PLACENTA_DEVELOPMENT	47	0.111991	0.923284	0.533742	0.78022	1	2499	tags=34%, list=23%, signal=44%	pos	F statistics
GO_LUNG_ALVEOLUS_DEVELOPMENT	21	0.16848	0.923564	0.542308	0.780375	1	2843	tags=43%, list=26%, signal=58%	pos	F statistics
GO_REGULATION_OF_ION_TRANSPORT	232	0.0523883	0.92164	0.536539	0.78206	1	710	tags=12%, list=7%, signal=12%	pos	F statistics
GO_POSITIVE_REGULATION_OF_CALCIUM_MEDIATED_SIGNALING	17	0.180161	0.92181	0.555319	0.782441	1	1889	tags=35%, list=17%, signal=43%	pos	F statistics
GO_NEGATIVE_REGULATION_OF_SYNAPTIC_TRANSMISSION	26	0.152953	0.916381	0.553498	0.78262	1	2953	tags=42%, list=27%, signal=58%	pos	F statistics
GO_MONOSACCHARIDE_CATABOLIC_PROCESS	40	0.124398	0.920632	0.532389	0.782647	1	4925	tags=58%, list=45%, signal=104%	pos	F statistics
GO_POSITIVE_REGULATION_OF_CYTOKINE_PRODUCTION_INVOLVED_IN_IMMUNE_RESPONSE	18	0.182804	0.920844	0.54065	0.782904	1	6500	tags=78%, list=60%, signal=192%	pos	F statistics
GO_NEGATIVE_REGULATION_OF_ORGANELLE_ORGANIZATION	288	0.0466479	0.914031	0.533333	0.782966	1	1399	tags=17%, list=13%, signal=19%	pos	F statistics
GO_REGULATION_OF_CALCIUM_ION_IMPORT	42	0.117934	0.916449	0.537698	0.783173	1	9637	tags=100%, list=88%, signal=847%	pos	F statistics
GO_CELL_CYCLE_G2_M_PHASE_TRANSITION	124	0.071458	0.914197	0.543788	0.783355	1	7154	tags=73%, list=66%, signal=208%	pos	F statistics
GO_PTERIDINE_CONTAINING_COMPOUND_BIOSYNTHETIC_PROCESS	16	0.192933	0.91664	0.541752	0.783531	1	2673	tags=44%, list=24%, signal=58%	pos	F statistics
GO_DEOXYRIBOSE_PHOSPHATE_CATABOLIC_PROCESS	18	0.174809	0.914784	0.536437	0.783642	1	4767	tags=61%, list=44%, signal=108%	pos	F statistics
GO_RESPONSE_TO_FATTY_ACID	46	0.114523	0.914381	0.572008	0.783711	1	3027	tags=39%, list=28%, signal=54%	pos	F statistics
GO_PYRUVATE_METABOLIC_PROCESS	37	0.125662	0.913259	0.561702	0.78382	1	7191	tags=78%, list=66%, signal=229%	pos	F statistics
GO_DENDRITE_MORPHOGENESIS	22	0.16127	0.916806	0.555985	0.783874	1	2709	tags=41%, list=25%, signal=54%	pos	F statistics
GO_REGULATION_OF_MAST_CELL_ACTIVATION	22	0.164093	0.912727	0.565476	0.784151	1	1189	tags=27%, list=11%, signal=31%	pos	F statistics
GO_REGULATION_OF_HOMEOSTATIC_PROCESS	245	0.0513312	0.914795	0.558824	0.784339	1	2705	tags=30%, list=25%, signal=39%	pos	F statistics
GO_REGULATION_OF_MUSCLE_HYPERTROPHY	24	0.156446	0.915131	0.534615	0.784413	1	6940	tags=79%, list=64%, signal=217%	pos	F statistics
GO_ISOPRENOID_METABOLIC_PROCESS	45	0.116775	0.916886	0.524178	0.784435	1	6495	tags=71%, list=59%, signal=175%	pos	F statistics
GO_CAMERA_TYPE_EYE_MORPHOGENESIS	45	0.116761	0.911533	0.559524	0.785119	1	1156	tags=22%, list=11%, signal=25%	pos	F statistics
GO_POSITIVE_REGULATION_OF_DNA_TEMPLATED_TRANSCRIPTION_ELONGATION	22	0.16552	0.916889	0.544031	0.785142	1	9116	tags=100%, list=83%, signal=604%	pos	F statistics
GO_REGULATION_OF_RESPONSE_TO_INTERFERON_GAMMA	17	0.184325	0.911803	0.540741	0.785254	1	2486	tags=41%, list=23%, signal=53%	pos	F statistics
GO_CELLULAR_CARBOHYDRATE_BIOSYNTHETIC_PROCESS	34	0.132705	0.916932	0.534351	0.78577	1	7548	tags=82%, list=69%, signal=266%	pos	F statistics
GO_RESPONSE_TO_EXTRACELLULAR_STIMULUS	229	0.0520419	0.918594	0.5629	0.785942	1	7836	tags=77%, list=72%, signal=266%	pos	F statistics
GO_MULTICELLULAR_ORGANISMAL_MOVEMENT	21	0.168436	0.917409	0.562628	0.786241	1	8564	tags=95%, list=78%, signal=440%	pos	F statistics
GO_CELLULAR_RESPONSE_TO_OXIDATIVE_STRESS	130	0.0698966	0.916984	0.524366	0.78639	1	2017	tags=25%, list=18%, signal=31%	pos	F statistics
GO_SMAD_PROTEIN_SIGNAL_TRANSDUCTION	23	0.159714	0.90999	0.561331	0.786779	1	4906	tags=61%, list=45%, signal=110%	pos	F statistics
GO_REGULATION_OF_CILIUM_ASSEMBLY	40	0.12052	0.910312	0.55773	0.786854	1	2783	tags=38%, list=25%, signal=50%	pos	F statistics
GO_MEMBRANE_DEPOLARIZATION	17	0.18596	0.917422	0.53125	0.786939	1	3753	tags=53%, list=34%, signal=81%	pos	F statistics
GO_SCHWANN_CELL_DIFFERENTIATION	18	0.176149	0.91756	0.550696	0.787381	1	7786	tags=89%, list=71%, signal=309%	pos	F statistics
GO_GOLGI_TO_ENDOSOME_TRANSPORT	17	0.18617	0.909155	0.561508	0.787646	1	8890	tags=100%, list=81%, signal=537%	pos	F statistics
GO_GLUCOSE_6_PHOSPHATE_METABOLIC_PROCESS	16	0.190469	0.908375	0.548323	0.788497	1	4065	tags=56%, list=37%, signal=89%	pos	F statistics
GO_SOMATIC_DIVERSIFICATION_OF_IMMUNOGLOBULINS	24	0.153746	0.906913	0.532819	0.789282	1	2419	tags=38%, list=22%, signal=48%	pos	F statistics
GO_PYRIMIDINE_RIBONUCLEOTIDE_METABOLIC_PROCESS	18	0.18073	0.907177	0.571429	0.789467	1	3489	tags=50%, list=32%, signal=73%	pos	F statistics
GO_FEEDING_BEHAVIOR	18	0.181489	0.907193	0.551867	0.790139	1	2874	tags=44%, list=26%, signal=60%	pos	F statistics
GO_REGULATION_OF_GLUCOSE_METABOLIC_PROCESS	61	0.098104	0.902048	0.548255	0.791626	1	6632	tags=70%, list=61%, signal=178%	pos	F statistics
GO_PYRIMIDINE_NUCLEOTIDE_BIOSYNTHETIC_PROCESS	24	0.154676	0.902087	0.56746	0.792255	1	3774	tags=50%, list=35%, signal=76%	pos	F statistics
GO_NUCLEAR_IMPORT	102	0.0776965	0.901019	0.572534	0.792284	1	6332	tags=66%, list=58%, signal=155%	pos	F statistics
GO_CELLULAR_RESPONSE_TO_KETONE	45	0.113395	0.900596	0.572534	0.792397	1	5561	tags=62%, list=51%, signal=126%	pos	F statistics
GO_HEPARAN_SULFATE_PROTEOGLYCAN_BIOSYNTHETIC_PROCESS	15	0.194425	0.901242	0.563745	0.792552	1	2247	tags=40%, list=21%, signal=50%	pos	F statistics
GO_FC_EPSILON_RECEPTOR_SIGNALING_PATHWAY	111	0.0748431	0.904449	0.563126	0.792642	1	6569	tags=68%, list=60%, signal=168%	pos	F statistics
GO_REGULATION_OF_WNT_SIGNALING_PATHWAY	205	0.0540678	0.90263	0.571717	0.792645	1	2616	tags=29%, list=24%, signal=38%	pos	F statistics
GO_NEGATIVE_REGULATION_OF_TRANSPORT	223	0.0508968	0.900113	0.588843	0.792686	1	2197	tags=25%, list=20%, signal=31%	pos	F statistics
GO_REGULATION_OF_AUTOPHAGOSOME_ASSEMBLY	28	0.141185	0.902983	0.549515	0.792695	1	8602	tags=93%, list=79%, signal=436%	pos	F statistics
GO_POSITIVE_REGULATION_OF_GROWTH	131	0.0672541	0.903366	0.557505	0.792699	1	8527	tags=85%, list=78%, signal=382%	pos	F statistics
GO_REGULATION_OF_POLYSACCHARIDE_METABOLIC_PROCESS	27	0.149035	0.904743	0.565957	0.792749	1	7274	tags=81%, list=67%, signal=243%	pos	F statistics
GO_RESPONSE_TO_OSMOTIC_STRESS	35	0.126448	0.902169	0.569767	0.792805	1	4239	tags=51%, list=39%, signal=84%	pos	F statistics
GO_DICARBOXYLIC_ACID_METABOLIC_PROCESS	60	0.0979023	0.903568	0.537698	0.793017	1	2394	tags=32%, list=22%, signal=40%	pos	F statistics
GO_REGULATION_OF_PROTEIN_COMPLEX_DISASSEMBLY	166	0.0617818	0.903834	0.560311	0.793158	1	1374	tags=19%, list=13%, signal=21%	pos	F statistics
GO_REGULATION_OF_SODIUM_ION_TRANSMEMBRANE_TRANSPORT	27	0.144143	0.89843	0.562887	0.794539	1	2878	tags=41%, list=26%, signal=55%	pos	F statistics
GO_RAS_PROTEIN_SIGNAL_TRANSDUCTION	104	0.074731	0.898619	0.584314	0.794872	1	3181	tags=37%, list=29%, signal=51%	pos	F statistics
GO_POSITIVE_REGULATION_OF_CALCIUM_ION_TRANSPORT	38	0.123014	0.897478	0.566038	0.7957	1	672	tags=18%, list=6%, signal=20%	pos	F statistics
GO_NEURON_PROJECTION_REGENERATION	15	0.19305	0.89704	0.570281	0.795854	1	2262	tags=40%, list=21%, signal=50%	pos	F statistics
GO_REGULATION_OF_ACTIN_FILAMENT_BUNDLE_ASSEMBLY	44	0.116606	0.895714	0.588119	0.79631	1	5184	tags=59%, list=47%, signal=112%	pos	F statistics
GO_REGULATION_OF_CATION_CHANNEL_ACTIVITY	38	0.123004	0.895894	0.579051	0.796641	1	6420	tags=71%, list=59%, signal=172%	pos	F statistics
GO_CARBOHYDRATE_METABOLIC_PROCESS	395	0.0401778	0.896154	0.560078	0.796846	1	8147	tags=78%, list=75%, signal=298%	pos	F statistics
GO_REGULATION_OF_EPITHELIAL_TO_MESENCHYMAL_TRANSITION	43	0.117192	0.893495	0.590457	0.79717	1	756	tags=19%, list=7%, signal=20%	pos	F statistics
GO_SENSORY_PERCEPTION_OF_LIGHT_STIMULUS	60	0.0987555	0.894071	0.59802	0.79747	1	5297	tags=58%, list=49%, signal=113%	pos	F statistics
GO_POSITIVE_REGULATION_OF_PEPTIDYL_TYROSINE_PHOSPHORYLATION	57	0.098576	0.894306	0.570312	0.797697	1	2760	tags=35%, list=25%, signal=47%	pos	F statistics
GO_PROTEIN_LOCALIZATION_TO_NUCLEUS	121	0.0691414	0.893498	0.585799	0.79786	1	6202	tags=64%, list=57%, signal=146%	pos	F statistics
GO_MITOTIC_SISTER_CHROMATID_SEGREGATION	82	0.0838413	0.89447	0.601802	0.798069	1	2553	tags=32%, list=23%, signal=41%	pos	F statistics
GO_CELLULAR_COMPONENT_ASSEMBLY_INVOLVED_IN_MORPHOGENESIS	132	0.0674565	0.892205	0.605691	0.798265	1	5890	tags=61%, list=54%, signal=130%	pos	F statistics
GO_PHOSPHATIDYLINOSITOL_3_KINASE_SIGNALING	16	0.186784	0.89245	0.596311	0.798465	1	7518	tags=88%, list=69%, signal=280%	pos	F statistics
GO_EPIDERMAL_CELL_DIFFERENTIATION	50	0.108879	0.889795	0.591356	0.802299	1	1218	tags=22%, list=11%, signal=25%	pos	F statistics
GO_APICAL_JUNCTION_ASSEMBLY	26	0.14638	0.888629	0.603083	0.803878	1	7225	tags=81%, list=66%, signal=238%	pos	F statistics
GO_REGULATION_OF_RELEASE_OF_SEQUESTERED_CALCIUM_ION_INTO_CYTOSOL	34	0.12593	0.886601	0.604167	0.807191	1	9549	tags=100%, list=87%, signal=794%	pos	F statistics
GO_ANION_HOMEOSTASIS	16	0.17966	0.886079	0.557915	0.807512	1	5548	tags=69%, list=51%, signal=140%	pos	F statistics
GO_REGULATION_OF_TELOMERASE_RNA_LOCALIZATION_TO_CAJAL_BODY	15	0.191687	0.884954	0.598291	0.80902	1	3733	tags=53%, list=34%, signal=81%	pos	F statistics
GO_MULTI_MULTICELLULAR_ORGANISM_PROCESS	85	0.0823584	0.883834	0.575258	0.810494	1	3218	tags=38%, list=29%, signal=53%	pos	F statistics
GO_BONE_REMODELING	19	0.16686	0.882819	0.589691	0.811701	1	3353	tags=47%, list=31%, signal=68%	pos	F statistics
GO_REGULATION_OF_PEPTIDYL_THREONINE_PHOSPHORYLATION	22	0.158234	0.881197	0.60161	0.812023	1	8699	tags=95%, list=80%, signal=468%	pos	F statistics
GO_POSITIVE_REGULATION_OF_EPITHELIAL_CELL_DIFFERENTIATION	20	0.166191	0.88176	0.623158	0.812351	1	5286	tags=65%, list=48%, signal=126%	pos	F statistics
GO_PROTEIN_K48_LINKED_UBIQUITINATION	44	0.112824	0.881258	0.574953	0.812608	1	8700	tags=91%, list=80%, signal=445%	pos	F statistics
GO_MONOCARBOXYLIC_ACID_TRANSPORT	51	0.104894	0.881823	0.621053	0.812917	1	2285	tags=31%, list=21%, signal=39%	pos	F statistics
GO_SPHINGOLIPID_BIOSYNTHETIC_PROCESS	42	0.114975	0.880288	0.614931	0.813096	1	7589	tags=81%, list=69%, signal=264%	pos	F statistics
GO_CENTROSOME_LOCALIZATION	16	0.185804	0.878508	0.589286	0.815768	1	5481	tags=69%, list=50%, signal=138%	pos	F statistics
GO_ORGANELLE_MEMBRANE_FUSION	55	0.10091	0.876298	0.595573	0.817964	1	8235	tags=85%, list=75%, signal=346%	pos	F statistics
GO_CELLULAR_RESPONSE_TO_ALCOHOL	60	0.0967898	0.877015	0.603175	0.817997	1	1496	tags=23%, list=14%, signal=27%	pos	F statistics
GO_NADP_METABOLIC_PROCESS	21	0.151791	0.87638	0.627119	0.818529	1	4065	tags=52%, list=37%, signal=83%	pos	F statistics
GO_SISTER_CHROMATID_SEGREGATION	156	0.0601296	0.874384	0.592453	0.819442	1	2572	tags=29%, list=24%, signal=38%	pos	F statistics
GO_CATION_TRANSPORT	347	0.0423833	0.874693	0.63039	0.819542	1	5688	tags=56%, list=52%, signal=114%	pos	F statistics
GO_REGULATION_OF_TRIGLYCERIDE_METABOLIC_PROCESS	19	0.168511	0.87502	0.611222	0.819587	1	3335	tags=47%, list=31%, signal=68%	pos	F statistics
GO_KIDNEY_MORPHOGENESIS	31	0.128117	0.864096	0.664762	0.820349	1	2479	tags=35%, list=23%, signal=46%	pos	F statistics
GO_REGULATION_OF_TRANSLATIONAL_ELONGATION	18	0.16631	0.864502	0.62578	0.820941	1	8500	tags=94%, list=78%, signal=425%	pos	F statistics
GO_NONMOTILE_PRIMARY_CILIUM_ASSEMBLY	19	0.166324	0.864135	0.617284	0.820967	1	5658	tags=68%, list=52%, signal=142%	pos	F statistics
GO_CELLULAR_RESPONSE_TO_CORTICOSTEROID_STIMULUS	28	0.139579	0.867703	0.594705	0.821107	1	3159	tags=43%, list=29%, signal=60%	pos	F statistics
GO_REGULATION_OF_MULTICELLULAR_ORGANISMAL_METABOLIC_PROCESS	17	0.176972	0.86327	0.604	0.821236	1	3851	tags=53%, list=35%, signal=82%	pos	F statistics
GO_WNT_SIGNALING_PATHWAY	222	0.0508286	0.873063	0.603272	0.821328	1	2456	tags=27%, list=22%, signal=35%	pos	F statistics
GO_ION_TRANSMEMBRANE_TRANSPORT	346	0.0403979	0.867971	0.618661	0.821337	1	5632	tags=55%, list=52%, signal=111%	pos	F statistics
GO_POSITIVE_REGULATION_OF_SYNAPTIC_TRANSMISSION	40	0.115375	0.866826	0.588349	0.821399	1	3112	tags=40%, list=28%, signal=56%	pos	F statistics
GO_POSITIVE_REGULATION_OF_PROTEOLYSIS	271	0.0459418	0.86456	0.643725	0.821514	1	3862	tags=40%, list=35%, signal=60%	pos	F statistics
GO_POSITIVE_REGULATION_OF_NIK_NF_KAPPAB_SIGNALING	17	0.172484	0.867096	0.638211	0.821577	1	7112	tags=82%, list=65%, signal=236%	pos	F statistics
GO_THYMUS_DEVELOPMENT	31	0.131186	0.866239	0.62845	0.821778	1	1741	tags=29%, list=16%, signal=34%	pos	F statistics
GO_REGULATION_OF_CYTOKINE_PRODUCTION	296	0.0443479	0.872342	0.58159	0.822008	1	5800	tags=57%, list=53%, signal=119%	pos	F statistics
GO_GLUCOSE_CATABOLIC_PROCESS	20	0.16077	0.867971	0.61157	0.822034	1	4253	tags=55%, list=39%, signal=90%	pos	F statistics
GO_ANION_TRANSPORT	221	0.0504919	0.864602	0.596899	0.822113	1	8749	tags=85%, list=80%, signal=419%	pos	F statistics
GO_REGULATION_OF_CYTOKINE_BIOSYNTHETIC_PROCESS	36	0.124146	0.865135	0.615385	0.822469	1	2288	tags=33%, list=21%, signal=42%	pos	F statistics
GO_POSITIVE_REGULATION_OF_PROTEIN_POLYMERIZATION	56	0.0984797	0.869144	0.591356	0.822555	1	9655	tags=98%, list=88%, signal=843%	pos	F statistics
GO_POSITIVE_REGULATION_OF_INSULIN_SECRETION	38	0.119522	0.868056	0.610526	0.822571	1	710	tags=18%, list=7%, signal=20%	pos	F statistics
GO_PROTEOGLYCAN_BIOSYNTHETIC_PROCESS	31	0.130964	0.864726	0.620952	0.822587	1	2448	tags=35%, list=22%, signal=46%	pos	F statistics
GO_NUCLEAR_CHROMOSOME_SEGREGATION	179	0.0558165	0.865286	0.619048	0.822866	1	2572	tags=29%, list=24%, signal=37%	pos	F statistics
GO_DNA_STRAND_ELONGATION	30	0.132467	0.871527	0.598377	0.822929	1	6201	tags=70%, list=57%, signal=162%	pos	F statistics
GO_FATTY_ACID_METABOLIC_PROCESS	154	0.0593956	0.869274	0.605882	0.823011	1	3969	tags=42%, list=36%, signal=65%	pos	F statistics
GO_REGULATION_OF_EPITHELIAL_CELL_DIFFERENTIATION	47	0.106504	0.868061	0.628131	0.823265	1	5347	tags=60%, list=49%, signal=116%	pos	F statistics
GO_CRANIAL_SKELETAL_SYSTEM_DEVELOPMENT	29	0.136633	0.861831	0.607438	0.82327	1	3783	tags=48%, list=35%, signal=74%	pos	F statistics
GO_OLFACTORY_LOBE_DEVELOPMENT	17	0.176233	0.86949	0.620968	0.823316	1	647	tags=24%, list=6%, signal=25%	pos	F statistics
GO_RESPONSE_TO_RETINOIC_ACID	51	0.102029	0.861376	0.609804	0.82339	1	2102	tags=29%, list=19%, signal=36%	pos	F statistics
GO_NUCLEOSIDE_PHOSPHATE_BIOSYNTHETIC_PROCESS	124	0.0686563	0.868293	0.60241	0.823535	1	4454	tags=48%, list=41%, signal=79%	pos	F statistics
GO_LEUKOCYTE_DEGRANULATION	15	0.184333	0.869637	0.603175	0.823749	1	1629	tags=33%, list=15%, signal=39%	pos	F statistics
GO_POSITIVE_REGULATION_OF_INTERFERON_GAMMA_PRODUCTION	28	0.135031	0.86079	0.625498	0.82383	1	8279	tags=89%, list=76%, signal=368%	pos	F statistics
GO_RESPONSE_TO_AMINO_ACID	63	0.0931096	0.87031	0.586998	0.823846	1	2455	tags=32%, list=22%, signal=41%	pos	F statistics
GO_POSITIVE_REGULATION_OF_DEVELOPMENTAL_GROWTH	80	0.0822214	0.869721	0.629063	0.824294	1	8527	tags=86%, list=78%, signal=391%	pos	F statistics
GO_FATTY_ACID_BIOSYNTHETIC_PROCESS	53	0.103635	0.87042	0.606526	0.824354	1	3612	tags=43%, list=33%, signal=65%	pos	F statistics
GO_PTERIDINE_CONTAINING_COMPOUND_METABOLIC_PROCESS	26	0.1401	0.858353	0.629703	0.824934	1	2673	tags=38%, list=24%, signal=51%	pos	F statistics
GO_POSITIVE_REGULATION_OF_CYTOKINE_PRODUCTION	186	0.053491	0.859812	0.647799	0.824975	1	5766	tags=58%, list=53%, signal=121%	pos	F statistics
GO_HEME_BIOSYNTHETIC_PROCESS	19	0.163099	0.856664	0.616466	0.825203	1	3394	tags=47%, list=31%, signal=69%	pos	F statistics
GO_NEGATIVE_REGULATION_OF_EPITHELIAL_CELL_MIGRATION	28	0.137424	0.858916	0.621339	0.825303	1	9033	tags=96%, list=83%, signal=556%	pos	F statistics
GO_MONOCARBOXYLIC_ACID_BIOSYNTHETIC_PROCESS	74	0.0843501	0.858507	0.62268	0.825359	1	2626	tags=32%, list=24%, signal=42%	pos	F statistics
GO_CELLULAR_RESPONSE_TO_LIPID	242	0.0466115	0.859177	0.632114	0.825443	1	1532	tags=19%, list=14%, signal=21%	pos	F statistics
GO_REGULATION_OF_SMOOTH_MUSCLE_CELL_MIGRATION	24	0.147055	0.856832	0.642857	0.825564	1	3402	tags=46%, list=31%, signal=66%	pos	F statistics
GO_REGULATION_OF_EXTRACELLULAR_MATRIX_ORGANIZATION	17	0.172403	0.85594	0.616731	0.825905	1	2616	tags=41%, list=24%, signal=54%	pos	F statistics
GO_NUCLEOTIDE_EXCISION_REPAIR_DNA_GAP_FILLING	24	0.148779	0.856964	0.597077	0.826016	1	1108	tags=25%, list=10%, signal=28%	pos	F statistics
GO_RESPONSE_TO_DEXAMETHASONE	16	0.175682	0.854959	0.639604	0.82636	1	1496	tags=31%, list=14%, signal=36%	pos	F statistics
GO_PROTEIN_TRANSPORT_ALONG_MICROTUBULE	21	0.153906	0.857095	0.608247	0.826462	1	4562	tags=57%, list=42%, signal=98%	pos	F statistics
GO_APOPTOTIC_NUCLEAR_CHANGES	19	0.1642	0.85518	0.627049	0.826664	1	3382	tags=47%, list=31%, signal=68%	pos	F statistics
GO_FATTY_ACID_DERIVATIVE_METABOLIC_PROCESS	23	0.147742	0.8538	0.632411	0.827175	1	3612	tags=48%, list=33%, signal=71%	pos	F statistics
GO_NEGATIVE_REGULATION_OF_PEPTIDE_SECRETION	17	0.173428	0.854	0.614433	0.827509	1	1320	tags=29%, list=12%, signal=33%	pos	F statistics
GO_INACTIVATION_OF_MAPK_ACTIVITY	19	0.162331	0.85217	0.634952	0.82945	1	1678	tags=32%, list=15%, signal=37%	pos	F statistics
GO_POSITIVE_REGULATION_OF_CHROMATIN_MODIFICATION	65	0.0905632	0.851472	0.644172	0.830029	1	696	tags=15%, list=6%, signal=16%	pos	F statistics
GO_JNK_CASCADE	56	0.0967556	0.846122	0.654471	0.83168	1	1678	tags=25%, list=15%, signal=29%	pos	F statistics
GO_CELLULAR_RESPONSE_TO_STARVATION	75	0.0829615	0.846572	0.658824	0.83219	1	7836	tags=80%, list=72%, signal=281%	pos	F statistics
GO_CHROMOSOME_SEPARATION	15	0.183232	0.846163	0.649269	0.832282	1	1641	tags=33%, list=15%, signal=39%	pos	F statistics
GO_BRANCHING_MORPHOGENESIS_OF_AN_EPITHELIAL_TUBE	62	0.0940397	0.846635	0.650198	0.832754	1	1620	tags=24%, list=15%, signal=28%	pos	F statistics
GO_PEPTIDYL_TYROSINE_AUTOPHOSPHORYLATION	27	0.136864	0.846653	0.667347	0.833412	1	9429	tags=100%, list=86%, signal=730%	pos	F statistics
GO_CELLULAR_RESPONSE_TO_UV	53	0.0989212	0.844064	0.666667	0.833412	1	2839	tags=36%, list=26%, signal=48%	pos	F statistics
GO_NEGATIVE_REGULATION_OF_VIRAL_PROCESS	59	0.0935948	0.849198	0.666667	0.833517	1	1944	tags=27%, list=18%, signal=33%	pos	F statistics
GO_NEGATIVE_REGULATION_OF_KINASE_ACTIVITY	160	0.0571264	0.844352	0.660749	0.833548	1	1978	tags=24%, list=18%, signal=29%	pos	F statistics
GO_GLYCERALDEHYDE_3_PHOSPHATE_METABOLIC_PROCESS	15	0.180885	0.848011	0.656627	0.83368	1	6035	tags=73%, list=55%, signal=164%	pos	F statistics
GO_SOMITE_DEVELOPMENT	39	0.11444	0.844592	0.630165	0.833777	1	2394	tags=33%, list=22%, signal=43%	pos	F statistics
GO_IRON_ION_HOMEOSTASIS	38	0.114938	0.842991	0.672032	0.833958	1	5933	tags=66%, list=54%, signal=144%	pos	F statistics
GO_NEGATIVE_REGULATION_OF_HOMEOSTATIC_PROCESS	79	0.0835406	0.848578	0.652083	0.833968	1	6420	tags=67%, list=59%, signal=162%	pos	F statistics
GO_NEGATIVE_REGULATION_OF_NUCLEOTIDE_METABOLIC_PROCESS	19	0.160569	0.843377	0.660714	0.833974	1	2272	tags=37%, list=21%, signal=46%	pos	F statistics
GO_NEGATIVE_REGULATION_OF_EXTRINSIC_APOPTOTIC_SIGNALING_PATHWAY_VIA_DEATH_DOMAIN_RECEPTORS	20	0.159013	0.84671	0.642857	0.833994	1	2634	tags=40%, list=24%, signal=53%	pos	F statistics
GO_POSITIVE_REGULATION_OF_REGULATED_SECRETORY_PATHWAY	19	0.160473	0.846986	0.615079	0.83419	1	5147	tags=63%, list=47%, signal=119%	pos	F statistics
GO_CELLULAR_LIPID_CATABOLIC_PROCESS	90	0.0764452	0.848108	0.609562	0.834193	1	6209	tags=64%, list=57%, signal=148%	pos	F statistics
GO_POSITIVE_REGULATION_OF_ACTIN_FILAMENT_BUNDLE_ASSEMBLY	25	0.142493	0.847001	0.685824	0.834848	1	4999	tags=60%, list=46%, signal=110%	pos	F statistics
GO_VESICLE_ORGANIZATION	185	0.0533834	0.841579	0.662	0.8351	1	8753	tags=85%, list=80%, signal=423%	pos	F statistics
GO_REGULATION_OF_OXIDOREDUCTASE_ACTIVITY	47	0.103595	0.841114	0.63189	0.835213	1	5611	tags=62%, list=51%, signal=126%	pos	F statistics
GO_POSITIVE_REGULATION_OF_DNA_REPAIR	26	0.135542	0.841628	0.635338	0.835681	1	6503	tags=73%, list=60%, signal=180%	pos	F statistics
GO_LIPID_TRANSLOCATION	16	0.171957	0.836272	0.664107	0.8393	1	5632	tags=69%, list=52%, signal=142%	pos	F statistics
GO_SMOOTHENED_SIGNALING_PATHWAY	46	0.105713	0.838357	0.637597	0.839697	1	6684	tags=72%, list=61%, signal=184%	pos	F statistics
GO_NEGATIVE_REGULATION_OF_PROTEIN_CATABOLIC_PROCESS	81	0.0804041	0.836355	0.64657	0.839835	1	1015	tags=17%, list=9%, signal=19%	pos	F statistics
GO_POSITIVE_REGULATION_OF_GLIOGENESIS	21	0.153067	0.836731	0.660079	0.839842	1	3011	tags=43%, list=28%, signal=59%	pos	F statistics
GO_ER_NUCLEUS_SIGNALING_PATHWAY	29	0.131479	0.837069	0.65692	0.839921	1	7605	tags=83%, list=70%, signal=272%	pos	F statistics
GO_GLIAL_CELL_DEVELOPMENT	38	0.115027	0.837245	0.631783	0.840273	1	7369	tags=79%, list=67%, signal=242%	pos	F statistics
GO_RESPONSE_TO_MINERALOCORTICOID	16	0.172432	0.835237	0.661224	0.840476	1	2214	tags=38%, list=20%, signal=47%	pos	F statistics
GO_REGULATION_OF_NF_KAPPAB_IMPORT_INTO_NUCLEUS	23	0.148288	0.837323	0.677291	0.840833	1	6455	tags=74%, list=59%, signal=180%	pos	F statistics
GO_CELLULAR_AMINO_ACID_METABOLIC_PROCESS	214	0.0500206	0.833527	0.698	0.842164	1	1913	tags=22%, list=18%, signal=27%	pos	F statistics
GO_TUMOR_NECROSIS_FACTOR_MEDIATED_SIGNALING_PATHWAY	72	0.083542	0.832969	0.661885	0.842483	1	6525	tags=68%, list=60%, signal=168%	pos	F statistics
GO_DEFENSE_RESPONSE_TO_VIRUS	102	0.0702006	0.832574	0.662791	0.84254	1	4700	tags=50%, list=43%, signal=87%	pos	F statistics
GO_CARDIAC_MUSCLE_TISSUE_DEVELOPMENT	68	0.085925	0.831788	0.664032	0.842638	1	6936	tags=72%, list=64%, signal=196%	pos	F statistics
GO_AMINO_SUGAR_METABOLIC_PROCESS	25	0.137941	0.832159	0.684536	0.842649	1	9417	tags=100%, list=86%, signal=724%	pos	F statistics
GO_HISTONE_MONOUBIQUITINATION	23	0.146976	0.833579	0.657033	0.842759	1	4570	tags=57%, list=42%, signal=97%	pos	F statistics
GO_RESPONSE_TO_NUTRIENT	99	0.0711103	0.830737	0.68906	0.843866	1	8937	tags=89%, list=82%, signal=485%	pos	F statistics
GO_REGULATION_OF_HISTONE_H3_K4_METHYLATION	21	0.153613	0.829944	0.669355	0.844597	1	2485	tags=38%, list=23%, signal=49%	pos	F statistics
GO_REGULATION_OF_LEUKOCYTE_DEGRANULATION	24	0.141346	0.829324	0.645714	0.84506	1	1189	tags=25%, list=11%, signal=28%	pos	F statistics
GO_PIGMENT_BIOSYNTHETIC_PROCESS	35	0.118081	0.828662	0.690476	0.845597	1	3394	tags=43%, list=31%, signal=62%	pos	F statistics
GO_REGULATION_OF_ERYTHROCYTE_DIFFERENTIATION	27	0.136161	0.827495	0.673307	0.847065	1	2156	tags=33%, list=20%, signal=41%	pos	F statistics
GO_NEGATIVE_REGULATION_OF_SEQUENCE_SPECIFIC_DNA_BINDING_TRANSCRIPTION_FACTOR_ACTIVITY	88	0.0758268	0.826922	0.676301	0.847397	1	915	tags=16%, list=8%, signal=17%	pos	F statistics
GO_POSITIVE_REGULATION_OF_PATHWAY_RESTRICTED_SMAD_PROTEIN_PHOSPHORYLATION	18	0.16206	0.825927	0.684615	0.848455	1	4906	tags=61%, list=45%, signal=111%	pos	F statistics
GO_PROTEOGLYCAN_METABOLIC_PROCESS	42	0.109508	0.823305	0.638132	0.849016	1	2448	tags=33%, list=22%, signal=43%	pos	F statistics
GO_NEGATIVE_REGULATION_OF_PROTEIN_COMPLEX_DISASSEMBLY	128	0.0623263	0.824401	0.670833	0.849101	1	1374	tags=19%, list=13%, signal=21%	pos	F statistics
GO_RETINA_HOMEOSTASIS	22	0.147053	0.824664	0.680312	0.849306	1	5346	tags=64%, list=49%, signal=124%	pos	F statistics
GO_NEURAL_PRECURSOR_CELL_PROLIFERATION	36	0.114324	0.821275	0.695565	0.849334	1	3305	tags=42%, list=30%, signal=60%	pos	F statistics
GO_REGULATION_OF_MYELOID_CELL_DIFFERENTIATION	96	0.0712029	0.820776	0.699597	0.849589	1	2186	tags=27%, list=20%, signal=34%	pos	F statistics
GO_NEGATIVE_REGULATION_OF_INTRACELLULAR_TRANSPORT	93	0.0721179	0.823725	0.700599	0.849623	1	1919	tags=25%, list=18%, signal=30%	pos	F statistics
GO_ALPHA_BETA_T_CELL_DIFFERENTIATION	24	0.140432	0.823331	0.678279	0.849634	1	1654	tags=29%, list=15%, signal=34%	pos	F statistics
GO_MEMBRANE_BIOGENESIS	15	0.174711	0.824811	0.672655	0.849731	1	2462	tags=40%, list=23%, signal=52%	pos	F statistics
GO_MYD88_DEPENDENT_TOLL_LIKE_RECEPTOR_SIGNALING_PATHWAY	17	0.164165	0.821363	0.688259	0.849854	1	1421	tags=29%, list=13%, signal=34%	pos	F statistics
GO_RESPONSE_TO_IRON_ION	17	0.165994	0.821444	0.686975	0.850385	1	9110	tags=100%, list=83%, signal=602%	pos	F statistics
GO_T_CELL_HOMEOSTASIS	25	0.138234	0.821568	0.700201	0.85082	1	677	tags=20%, list=6%, signal=21%	pos	F statistics
GO_REGULATION_OF_MUSCLE_CELL_APOPTOTIC_PROCESS	21	0.149865	0.821851	0.667364	0.850931	1	4086	tags=52%, list=37%, signal=84%	pos	F statistics
GO_ATP_HYDROLYSIS_COUPLED_TRANSMEMBRANE_TRANSPORT	25	0.134732	0.818578	0.675159	0.852148	1	1152	tags=24%, list=11%, signal=27%	pos	F statistics
GO_ENSHEATHMENT_OF_NEURONS	46	0.100558	0.818602	0.710476	0.852766	1	5553	tags=61%, list=51%, signal=123%	pos	F statistics
GO_CELLULAR_CARBOHYDRATE_METABOLIC_PROCESS	96	0.0712529	0.815864	0.654971	0.856293	1	8101	tags=81%, list=74%, signal=312%	pos	F statistics
GO_REGULATION_OF_TRANSCRIPTION_FACTOR_IMPORT_INTO_NUCLEUS	64	0.0871111	0.813291	0.682008	0.857577	1	589	tags=14%, list=5%, signal=15%	pos	F statistics
GO_REGULATION_OF_MAST_CELL_ACTIVATION_INVOLVED_IN_IMMUNE_RESPONSE	19	0.154462	0.812868	0.676647	0.857607	1	1189	tags=26%, list=11%, signal=29%	pos	F statistics
GO_ADULT_LOCOMOTORY_BEHAVIOR	34	0.117036	0.812318	0.674134	0.857914	1	8361	tags=88%, list=77%, signal=375%	pos	F statistics
GO_REGULATION_OF_ACTIVATED_T_CELL_PROLIFERATION	19	0.153231	0.813292	0.691057	0.858248	1	2352	tags=37%, list=22%, signal=47%	pos	F statistics
GO_ATP_BIOSYNTHETIC_PROCESS	25	0.131784	0.811682	0.70894	0.85841	1	4242	tags=52%, list=39%, signal=85%	pos	F statistics
GO_LONG_CHAIN_FATTY_ACID_TRANSPORT	19	0.154477	0.813563	0.678	0.858443	1	3488	tags=47%, list=32%, signal=69%	pos	F statistics
GO_POSITIVE_REGULATION_OF_CATION_TRANSMEMBRANE_TRANSPORT	39	0.107682	0.814283	0.661914	0.858472	1	7508	tags=79%, list=69%, signal=253%	pos	F statistics
GO_GLYCOSYL_COMPOUND_BIOSYNTHETIC_PROCESS	92	0.0709287	0.801615	0.716049	0.85853	1	4454	tags=48%, list=41%, signal=80%	pos	F statistics
GO_PHOSPHOLIPID_BIOSYNTHETIC_PROCESS	173	0.0535241	0.810785	0.699588	0.858611	1	7504	tags=74%, list=69%, signal=233%	pos	F statistics
GO_MAMMARY_GLAND_MORPHOGENESIS	21	0.149699	0.803076	0.715415	0.858676	1	6168	tags=71%, list=56%, signal=164%	pos	F statistics
GO_LOCOMOTORY_BEHAVIOR	67	0.0850378	0.805795	0.714885	0.858694	1	5596	tags=60%, list=51%, signal=122%	pos	F statistics
GO_RESPONSE_TO_RADIATION	257	0.04384	0.809906	0.705508	0.858811	1	3101	tags=33%, list=28%, signal=45%	pos	F statistics
GO_MAMMARY_GLAND_DUCT_MORPHOGENESIS	16	0.16908	0.803385	0.704225	0.858846	1	1568	tags=31%, list=14%, signal=36%	pos	F statistics
GO_NUCLEOBASE_CONTAINING_SMALL_MOLECULE_METABOLIC_PROCESS	364	0.0369847	0.804153	0.683594	0.858854	1	4499	tags=45%, list=41%, signal=74%	pos	F statistics
GO_RIBONUCLEOSIDE_TRIPHOSPHATE_BIOSYNTHETIC_PROCESS	36	0.111851	0.801035	0.730539	0.858899	1	4242	tags=50%, list=39%, signal=81%	pos	F statistics
GO_LYMPHOCYTE_APOPTOTIC_PROCESS	15	0.176221	0.813664	0.667331	0.858932	1	7542	tags=87%, list=69%, signal=280%	pos	F statistics
GO_REGULATION_OF_VIRAL_RELEASE_FROM_HOST_CELL	25	0.135202	0.801721	0.694332	0.859	1	9010	tags=96%, list=83%, signal=547%	pos	F statistics
GO_POSITIVE_REGULATION_OF_STRESS_ACTIVATED_PROTEIN_KINASE_SIGNALING_CASCADE	80	0.0780025	0.799774	0.714552	0.859111	1	5979	tags=63%, list=55%, signal=137%	pos	F statistics
GO_REGULATION_OF_EPITHELIAL_CELL_MIGRATION	82	0.0772267	0.805938	0.711281	0.859113	1	6487	tags=67%, list=59%, signal=164%	pos	F statistics
GO_HEME_METABOLIC_PROCESS	22	0.143967	0.810872	0.71875	0.859129	1	3394	tags=45%, list=31%, signal=66%	pos	F statistics
GO_REGULATION_OF_INTERLEUKIN_10_PRODUCTION	19	0.153231	0.810059	0.707566	0.859211	1	2352	tags=37%, list=22%, signal=47%	pos	F statistics
GO_REGULATION_OF_EPIDERMIS_DEVELOPMENT	26	0.133978	0.803555	0.694611	0.859217	1	6100	tags=69%, list=56%, signal=156%	pos	F statistics
GO_REGULATION_OF_CELL_CYCLE_CHECKPOINT	25	0.137768	0.801938	0.706861	0.859308	1	6361	tags=72%, list=58%, signal=172%	pos	F statistics
GO_NEGATIVE_REGULATION_OF_HISTONE_METHYLATION	16	0.163956	0.806164	0.716832	0.859349	1	2989	tags=44%, list=27%, signal=60%	pos	F statistics
GO_POSITIVE_REGULATION_OF_DNA_BIOSYNTHETIC_PROCESS	48	0.0974509	0.809121	0.705051	0.859476	1	5310	tags=58%, list=49%, signal=113%	pos	F statistics
GO_RESPONSE_TO_PROSTAGLANDIN	16	0.166615	0.804162	0.70297	0.8595	1	2960	tags=44%, list=27%, signal=60%	pos	F statistics
GO_REGULATION_OF_CALCIUM_ION_TRANSMEMBRANE_TRANSPORT	52	0.0933194	0.802206	0.72332	0.859503	1	2135	tags=29%, list=20%, signal=36%	pos	F statistics
GO_POLYSACCHARIDE_CATABOLIC_PROCESS	16	0.168312	0.799806	0.744231	0.859725	1	8402	tags=94%, list=77%, signal=406%	pos	F statistics
GO_POSITIVE_REGULATION_OF_CELL_CYCLE_ARREST	66	0.0851012	0.806265	0.699219	0.859834	1	8507	tags=86%, list=78%, signal=388%	pos	F statistics
GO_NON_CANONICAL_WNT_SIGNALING_PATHWAY	99	0.0689607	0.804724	0.737154	0.859873	1	6754	tags=69%, list=62%, signal=178%	pos	F statistics
GO_RESPONSE_TO_MONOAMINE	18	0.156827	0.800011	0.72479	0.86001	1	716	tags=22%, list=7%, signal=24%	pos	F statistics
GO_GLIAL_CELL_DIFFERENTIATION	64	0.0843393	0.804236	0.723232	0.860031	1	7786	tags=80%, list=71%, signal=276%	pos	F statistics
GO_NEGATIVE_REGULATION_OF_CYTOSKELETON_ORGANIZATION	161	0.0550313	0.806527	0.706967	0.860033	1	1374	tags=18%, list=13%, signal=20%	pos	F statistics
GO_BONE_MORPHOGENESIS	34	0.115064	0.806793	0.683992	0.860257	1	4528	tags=53%, list=41%, signal=90%	pos	F statistics
GO_MANNOSYLATION	26	0.132972	0.808158	0.702703	0.860538	1	6531	tags=73%, list=60%, signal=181%	pos	F statistics
GO_NEGATIVE_REGULATION_OF_TRANSFORMING_GROWTH_FACTOR_BETA_RECEPTOR_SIGNALING_PATHWAY	40	0.10721	0.806955	0.705637	0.86067	1	4839	tags=55%, list=44%, signal=98%	pos	F statistics
GO_REGULATION_OF_LEUKOCYTE_APOPTOTIC_PROCESS	41	0.106788	0.807037	0.713733	0.861192	1	3099	tags=39%, list=28%, signal=54%	pos	F statistics
GO_VASCULOGENESIS	28	0.127854	0.807317	0.667343	0.86137	1	6407	tags=71%, list=59%, signal=172%	pos	F statistics
GO_PYRIMIDINE_NUCLEOTIDE_METABOLIC_PROCESS	36	0.11205	0.79784	0.72381	0.861748	1	6060	tags=67%, list=55%, signal=149%	pos	F statistics
GO_FATTY_ACID_BETA_OXIDATION_USING_ACYL_COA_DEHYDROGENASE	15	0.170182	0.796492	0.703549	0.862098	1	9064	tags=100%, list=83%, signal=587%	pos	F statistics
GO_GLUCAN_METABOLIC_PROCESS	39	0.107128	0.797067	0.697395	0.862396	1	7234	tags=77%, list=66%, signal=227%	pos	F statistics
GO_RESPIRATORY_GASEOUS_EXCHANGE	24	0.137182	0.796559	0.698077	0.86265	1	8060	tags=88%, list=74%, signal=333%	pos	F statistics
GO_RESPONSE_TO_ACTIVITY	32	0.116887	0.794044	0.693878	0.865654	1	4528	tags=53%, list=41%, signal=90%	pos	F statistics
GO_MAMMARY_GLAND_DEVELOPMENT	64	0.0833204	0.793606	0.73494	0.865751	1	1654	tags=23%, list=15%, signal=27%	pos	F statistics
GO_POSITIVE_REGULATION_OF_AUTOPHAGY	60	0.0871467	0.790421	0.739044	0.870598	1	4513	tags=50%, list=41%, signal=85%	pos	F statistics
GO_TETRAPYRROLE_BIOSYNTHETIC_PROCESS	24	0.130812	0.789737	0.715385	0.871072	1	3579	tags=46%, list=33%, signal=68%	pos	F statistics
GO_DEOXYRIBONUCLEOTIDE_METABOLIC_PROCESS	30	0.1242	0.782243	0.745527	0.871759	1	5927	tags=67%, list=54%, signal=145%	pos	F statistics
GO_ACTIN_CYTOSKELETON_REORGANIZATION	35	0.110551	0.782359	0.738866	0.872221	1	3788	tags=46%, list=35%, signal=70%	pos	F statistics
GO_REGULATION_OF_HEMATOPOIETIC_PROGENITOR_CELL_DIFFERENTIATION	18	0.15187	0.785328	0.745136	0.87245	1	7444	tags=83%, list=68%, signal=261%	pos	F statistics
GO_CELLULAR_RESPONSE_TO_ACID_CHEMICAL	85	0.0724936	0.788485	0.763103	0.872487	1	2554	tags=31%, list=23%, signal=40%	pos	F statistics
GO_REGULATION_OF_BINDING	196	0.0480947	0.779399	0.761431	0.872543	1	5278	tags=53%, list=48%, signal=101%	pos	F statistics
GO_OSTEOCLAST_DIFFERENTIATION	20	0.14745	0.78672	0.73	0.872726	1	2214	tags=35%, list=20%, signal=44%	pos	F statistics
GO_ADP_METABOLIC_PROCESS	32	0.11577	0.782367	0.723404	0.872863	1	5564	tags=63%, list=51%, signal=127%	pos	F statistics
GO_SULFUR_COMPOUND_TRANSPORT	17	0.159213	0.784617	0.752918	0.872996	1	1475	tags=29%, list=14%, signal=34%	pos	F statistics
GO_RESPONSE_TO_OXYGEN_LEVELS	176	0.0512416	0.785357	0.756198	0.873066	1	9873	tags=95%, list=90%, signal=979%	pos	F statistics
GO_NEGATIVE_REGULATION_OF_INTRINSIC_APOPTOTIC_SIGNALING_PATHWAY	62	0.0853982	0.779403	0.710084	0.87319	1	3123	tags=37%, list=29%, signal=52%	pos	F statistics
GO_DNA_LIGATION	16	0.16477	0.786074	0.733728	0.87319	1	1615	tags=31%, list=15%, signal=37%	pos	F statistics
GO_REGULATION_OF_CELLULAR_COMPONENT_BIOGENESIS	477	0.0315734	0.786778	0.729622	0.873296	1	3218	tags=32%, list=29%, signal=44%	pos	F statistics
GO_NEGATIVE_REGULATION_OF_HISTONE_MODIFICATION	30	0.11815	0.78289	0.741414	0.873297	1	7085	tags=77%, list=65%, signal=218%	pos	F statistics
GO_REGULATION_OF_EPIDERMAL_CELL_DIFFERENTIATION	18	0.153332	0.785574	0.731076	0.873373	1	3181	tags=44%, list=29%, signal=63%	pos	F statistics
GO_POSITIVE_REGULATION_OF_CELLULAR_RESPONSE_TO_INSULIN_STIMULUS	15	0.16888	0.782403	0.741803	0.873469	1	6894	tags=80%, list=63%, signal=217%	pos	F statistics
GO_RESPONSE_TO_AMMONIUM_ION	24	0.132533	0.780434	0.741036	0.873486	1	830	tags=21%, list=8%, signal=22%	pos	F statistics
GO_POSITIVE_REGULATION_OF_DNA_BINDING	27	0.126097	0.779968	0.741245	0.873581	1	5097	tags=59%, list=47%, signal=111%	pos	F statistics
GO_MITOTIC_NUCLEAR_DIVISION	314	0.0378905	0.780758	0.744094	0.873593	1	2936	tags=31%, list=27%, signal=41%	pos	F statistics
GO_DNA_STRAND_ELONGATION_INVOLVED_IN_DNA_REPLICATION	25	0.129985	0.786917	0.72619	0.873724	1	8630	tags=92%, list=79%, signal=438%	pos	F statistics
GO_MICROTUBULE_CYTOSKELETON_ORGANIZATION	249	0.0428833	0.779482	0.75102	0.873727	1	6515	tags=64%, list=60%, signal=155%	pos	F statistics
GO_NEGATIVE_REGULATION_OF_STEM_CELL_DIFFERENTIATION	18	0.15244	0.782934	0.741201	0.87388	1	2584	tags=39%, list=24%, signal=51%	pos	F statistics
GO_NEGATIVE_REGULATION_OF_CELLULAR_RESPONSE_TO_INSULIN_STIMULUS	21	0.141625	0.786948	0.7103	0.874332	1	6256	tags=71%, list=57%, signal=167%	pos	F statistics
GO_MYELOID_CELL_DIFFERENTIATION	117	0.0618891	0.782964	0.710526	0.874494	1	2784	tags=32%, list=25%, signal=42%	pos	F statistics
GO_STAT_CASCADE	25	0.130404	0.783126	0.72561	0.874891	1	1636	tags=28%, list=15%, signal=33%	pos	F statistics
GO_NEGATIVE_REGULATION_OF_CELL_CYCLE_G2_M_PHASE_TRANSITION	22	0.138403	0.776645	0.734774	0.876471	1	1469	tags=27%, list=13%, signal=31%	pos	F statistics
GO_N_TERMINAL_PROTEIN_AMINO_ACID_MODIFICATION	21	0.138095	0.775775	0.757384	0.877241	1	1094	tags=24%, list=10%, signal=26%	pos	F statistics
GO_POSITIVE_REGULATION_OF_MUSCLE_HYPERTROPHY	15	0.166648	0.774119	0.764	0.878011	1	3278	tags=47%, list=30%, signal=67%	pos	F statistics
GO_ANTERIOR_POSTERIOR_PATTERN_SPECIFICATION	83	0.0737599	0.774915	0.739919	0.878024	1	1568	tags=22%, list=14%, signal=25%	pos	F statistics
GO_AMINO_ACID_ACTIVATION	51	0.0892888	0.774403	0.719439	0.878197	1	4596	tags=51%, list=42%, signal=88%	pos	F statistics
GO_SULFUR_COMPOUND_BIOSYNTHETIC_PROCESS	115	0.0616493	0.771339	0.755511	0.879935	1	7025	tags=70%, list=64%, signal=195%	pos	F statistics
GO_POSITIVE_REGULATION_OF_CALCIUM_ION_TRANSMEMBRANE_TRANSPORT	23	0.138805	0.771477	0.736196	0.880383	1	7508	tags=83%, list=69%, signal=264%	pos	F statistics
GO_ORGANIC_HYDROXY_COMPOUND_CATABOLIC_PROCESS	32	0.113713	0.764618	0.754527	0.880814	1	3880	tags=47%, list=36%, signal=72%	pos	F statistics
GO_CELL_PROLIFERATION_IN_FOREBRAIN	15	0.167541	0.771947	0.758416	0.880927	1	356	tags=20%, list=3%, signal=21%	pos	F statistics
GO_SMALL_MOLECULE_BIOSYNTHETIC_PROCESS	263	0.0410634	0.771525	0.761341	0.880963	1	9901	tags=95%, list=91%, signal=989%	pos	F statistics
GO_REGULATION_OF_PROTEIN_PHOSPHATASE_TYPE_2A_ACTIVITY	20	0.139928	0.770279	0.769084	0.880971	1	2296	tags=35%, list=21%, signal=44%	pos	F statistics
GO_REGULATION_OF_GLYCOPROTEIN_METABOLIC_PROCESS	28	0.119841	0.769775	0.761702	0.881123	1	3374	tags=43%, list=31%, signal=62%	pos	F statistics
GO_REGULATION_OF_EPITHELIAL_CELL_APOPTOTIC_PROCESS	26	0.12463	0.765561	0.749503	0.881207	1	7882	tags=85%, list=72%, signal=303%	pos	F statistics
GO_T_CELL_ACTIVATION_INVOLVED_IN_IMMUNE_RESPONSE	20	0.143446	0.764628	0.762846	0.881446	1	6080	tags=70%, list=56%, signal=158%	pos	F statistics
GO_REGULATION_OF_CATENIN_IMPORT_INTO_NUCLEUS	15	0.16122	0.764934	0.750499	0.88161	1	1153	tags=27%, list=11%, signal=30%	pos	F statistics
GO_DNA_REPLICATION_INDEPENDENT_NUCLEOSOME_ORGANIZATION	37	0.104813	0.765678	0.766478	0.881665	1	2105	tags=30%, list=19%, signal=37%	pos	F statistics
GO_NEGATIVE_REGULATION_OF_ENDOTHELIAL_CELL_MIGRATION	19	0.147177	0.768569	0.734	0.881744	1	2418	tags=37%, list=22%, signal=47%	pos	F statistics
GO_ANTIGEN_PROCESSING_AND_PRESENTATION_OF_PEPTIDE_ANTIGEN_VIA_MHC_CLASS_I	71	0.0790056	0.76358	0.778226	0.881785	1	6525	tags=68%, list=60%, signal=167%	pos	F statistics
GO_ANAPHASE_PROMOTING_COMPLEX_DEPENDENT_CATABOLIC_PROCESS	72	0.0786606	0.768932	0.754639	0.88183	1	7033	tags=72%, list=64%, signal=202%	pos	F statistics
GO_DEVELOPMENTAL_GROWTH_INVOLVED_IN_MORPHOGENESIS	53	0.0891157	0.768016	0.741273	0.881936	1	885	tags=17%, list=8%, signal=18%	pos	F statistics
GO_RESPONSE_TO_HEAT	45	0.0967186	0.766235	0.736308	0.882084	1	5257	tags=58%, list=48%, signal=111%	pos	F statistics
GO_CELLULAR_RESPONSE_TO_AMINO_ACID_STIMULUS	30	0.115126	0.765824	0.772074	0.882092	1	7846	tags=83%, list=72%, signal=295%	pos	F statistics
GO_REGULATION_OF_B_CELL_APOPTOTIC_PROCESS	15	0.166239	0.766309	0.728516	0.882624	1	9107	tags=100%, list=83%, signal=601%	pos	F statistics
GO_PHOSPHOLIPID_TRANSPORT	32	0.113716	0.767099	0.755601	0.882735	1	1491	tags=25%, list=14%, signal=29%	pos	F statistics
GO_REGULATION_OF_METAL_ION_TRANSPORT	143	0.0558636	0.766618	0.767442	0.882821	1	6423	tags=64%, list=59%, signal=154%	pos	F statistics
GO_POSITIVE_REGULATION_OF_PHOSPHOLIPASE_ACTIVITY	19	0.146612	0.759918	0.752941	0.884276	1	125	tags=16%, list=1%, signal=16%	pos	F statistics
GO_REGULATION_OF_REACTIVE_OXYGEN_SPECIES_BIOSYNTHETIC_PROCESS	31	0.11383	0.760322	0.770916	0.884294	1	1930	tags=29%, list=18%, signal=35%	pos	F statistics
GO_LIPID_LOCALIZATION	123	0.0591008	0.760652	0.787819	0.884421	1	8950	tags=88%, list=82%, signal=481%	pos	F statistics
GO_CARDIAC_MUSCLE_CELL_DIFFERENTIATION	38	0.103604	0.761469	0.777778	0.884453	1	2895	tags=37%, list=27%, signal=50%	pos	F statistics
GO_CORONARY_VASCULATURE_DEVELOPMENT	24	0.128086	0.758894	0.794521	0.884601	1	6794	tags=75%, list=62%, signal=198%	pos	F statistics
GO_HEXOSE_METABOLIC_PROCESS	101	0.064824	0.760836	0.769874	0.884803	1	7191	tags=72%, list=66%, signal=210%	pos	F statistics
GO_PROTEIN_K48_LINKED_DEUBIQUITINATION	16	0.158947	0.759116	0.784431	0.884901	1	7139	tags=81%, list=65%, signal=234%	pos	F statistics
GO_NEGATIVE_REGULATION_OF_BMP_SIGNALING_PATHWAY	18	0.149505	0.75773	0.764471	0.885715	1	2616	tags=39%, list=24%, signal=51%	pos	F statistics
GO_POSITIVE_REGULATION_OF_CELLULAR_COMPONENT_BIOGENESIS	229	0.0437449	0.754745	0.768924	0.887624	1	9880	tags=95%, list=90%, signal=973%	pos	F statistics
GO_POSITIVE_REGULATION_OF_PHAGOCYTOSIS	19	0.144802	0.7559	0.777547	0.887847	1	7617	tags=84%, list=70%, signal=278%	pos	F statistics
GO_CILIUM_ORGANIZATION	105	0.0633858	0.754955	0.77827	0.887931	1	5658	tags=58%, list=52%, signal=119%	pos	F statistics
GO_ANATOMICAL_STRUCTURE_MATURATION	17	0.15138	0.755225	0.769547	0.888167	1	918	tags=24%, list=8%, signal=26%	pos	F statistics
GO_RNA_SPLICING_VIA_ENDONUCLEOLYTIC_CLEAVAGE_AND_LIGATION	15	0.161452	0.753082	0.794231	0.888274	1	6975	tags=80%, list=64%, signal=221%	pos	F statistics
GO_REGULATION_OF_CELLULAR_PROTEIN_LOCALIZATION	375	0.0339271	0.753363	0.757396	0.888446	1	2204	tags=23%, list=20%, signal=28%	pos	F statistics
GO_NEGATIVE_REGULATION_OF_MULTI_ORGANISM_PROCESS	85	0.0695025	0.753781	0.769539	0.888489	1	1944	tags=25%, list=18%, signal=30%	pos	F statistics
GO_REGULATION_OF_CARBOHYDRATE_METABOLIC_PROCESS	91	0.0671883	0.751558	0.783951	0.889311	1	6352	tags=65%, list=58%, signal=154%	pos	F statistics
GO_INNATE_IMMUNE_RESPONSE_ACTIVATING_CELL_SURFACE_RECEPTOR_SIGNALING_PATHWAY	87	0.0696572	0.751805	0.754864	0.889564	1	6525	tags=67%, list=60%, signal=164%	pos	F statistics
GO_NEGATIVE_REGULATION_OF_CYTOPLASMIC_TRANSPORT	81	0.0716368	0.749198	0.79572	0.892329	1	1919	tags=25%, list=18%, signal=30%	pos	F statistics
GO_LIPOPROTEIN_BIOSYNTHETIC_PROCESS	67	0.0786807	0.74862	0.757576	0.892535	1	6643	tags=69%, list=61%, signal=174%	pos	F statistics
GO_NEGATIVE_REGULATION_OF_BINDING	90	0.0664995	0.746424	0.777344	0.893871	1	5710	tags=59%, list=52%, signal=122%	pos	F statistics
GO_HISTONE_H2A_UBIQUITINATION	16	0.156935	0.746774	0.757455	0.894024	1	2383	tags=38%, list=22%, signal=48%	pos	F statistics
GO_PROTEIN_AUTOUBIQUITINATION	45	0.0938948	0.746896	0.810204	0.894488	1	1162	tags=20%, list=11%, signal=22%	pos	F statistics
GO_ORGANIC_ACID_TRANSPORT	114	0.0590569	0.745086	0.794821	0.8946	1	8749	tags=86%, list=80%, signal=428%	pos	F statistics
GO_SEGMENTATION	42	0.097825	0.745344	0.789575	0.894806	1	1535	tags=24%, list=14%, signal=28%	pos	F statistics
GO_REGULATION_OF_NEURAL_PRECURSOR_CELL_PROLIFERATION	36	0.102889	0.743536	0.773438	0.896293	1	5553	tags=61%, list=51%, signal=124%	pos	F statistics
GO_NEGATIVE_REGULATION_OF_MUSCLE_TISSUE_DEVELOPMENT	18	0.147839	0.742509	0.780287	0.897188	1	814	tags=22%, list=7%, signal=24%	pos	F statistics
GO_NEGATIVE_REGULATION_OF_GLIOGENESIS	16	0.148733	0.74123	0.806186	0.898383	1	3155	tags=44%, list=29%, signal=61%	pos	F statistics
GO_POSITIVE_REGULATION_OF_PHOSPHATASE_ACTIVITY	18	0.145368	0.738098	0.777996	0.899128	1	5088	tags=61%, list=47%, signal=114%	pos	F statistics
GO_PIGMENT_METABOLIC_PROCESS	39	0.0997436	0.739851	0.8	0.899159	1	3394	tags=41%, list=31%, signal=59%	pos	F statistics
GO_BONE_DEVELOPMENT	83	0.0692921	0.740229	0.796371	0.899202	1	1748	tags=23%, list=16%, signal=27%	pos	F statistics
GO_RESPONSE_TO_COCAINE	21	0.134273	0.738371	0.787755	0.899384	1	4776	tags=57%, list=44%, signal=101%	pos	F statistics
GO_POSITIVE_REGULATION_OF_CYTOSKELETON_ORGANIZATION	108	0.0608784	0.739083	0.804829	0.899641	1	9655	tags=94%, list=88%, signal=807%	pos	F statistics
GO_AXO_DENDRITIC_TRANSPORT	28	0.11491	0.738598	0.783626	0.899707	1	6548	tags=71%, list=60%, signal=178%	pos	F statistics
GO_REGULATION_OF_MUSCLE_TISSUE_DEVELOPMENT	55	0.0836621	0.736604	0.814596	0.900633	1	877	tags=16%, list=8%, signal=18%	pos	F statistics
GO_REGULATION_OF_NIK_NF_KAPPAB_SIGNALING	25	0.123054	0.735572	0.827723	0.900772	1	7395	tags=80%, list=68%, signal=247%	pos	F statistics
GO_POSITIVE_REGULATION_OF_LIPID_KINASE_ACTIVITY	20	0.140849	0.735881	0.80404	0.900971	1	2832	tags=40%, list=26%, signal=54%	pos	F statistics
GO_AMINOGLYCAN_CATABOLIC_PROCESS	24	0.120052	0.734271	0.820202	0.901357	1	966	tags=21%, list=9%, signal=23%	pos	F statistics
GO_REGULATION_OF_PHAGOCYTOSIS	30	0.115165	0.734535	0.779961	0.90162	1	1657	tags=27%, list=15%, signal=31%	pos	F statistics
GO_MONOCARBOXYLIC_ACID_CATABOLIC_PROCESS	69	0.074029	0.733277	0.809331	0.902067	1	4577	tags=49%, list=42%, signal=84%	pos	F statistics
GO_PYRIMIDINE_NUCLEOBASE_METABOLIC_PROCESS	15	0.157137	0.72966	0.803536	0.904806	1	6294	tags=73%, list=58%, signal=173%	pos	F statistics
GO_BONE_MINERALIZATION	15	0.159771	0.729857	0.798755	0.905153	1	3353	tags=47%, list=31%, signal=67%	pos	F statistics
GO_HYDROGEN_ION_TRANSMEMBRANE_TRANSPORT	71	0.0727734	0.728317	0.819127	0.905447	1	4593	tags=49%, list=42%, signal=85%	pos	F statistics
GO_AMINOGLYCAN_BIOSYNTHETIC_PROCESS	47	0.0897612	0.727804	0.815631	0.905555	1	2276	tags=30%, list=21%, signal=37%	pos	F statistics
GO_POSITIVE_REGULATION_OF_GLUCOSE_METABOLIC_PROCESS	22	0.132026	0.727245	0.784969	0.905685	1	6999	tags=77%, list=64%, signal=215%	pos	F statistics
GO_NEGATIVE_REGULATION_OF_STRIATED_MUSCLE_CELL_DIFFERENTIATION	16	0.154809	0.729914	0.791232	0.90572	1	5819	tags=69%, list=53%, signal=147%	pos	F statistics
GO_NEGATIVE_REGULATION_OF_TUMOR_NECROSIS_FACTOR_SUPERFAMILY_CYTOKINE_PRODUCTION	16	0.146464	0.730252	0.822811	0.905884	1	5910	tags=69%, list=54%, signal=150%	pos	F statistics
GO_CHLORIDE_TRANSPORT	32	0.110105	0.728403	0.787276	0.905956	1	3578	tags=44%, list=33%, signal=65%	pos	F statistics
GO_REGULATION_OF_TRANSPORTER_ACTIVITY	89	0.0650632	0.717292	0.837891	0.908061	1	6534	tags=66%, list=60%, signal=164%	pos	F statistics
GO_REGULATION_OF_PROTEOLYSIS	426	0.0298837	0.7187	0.830677	0.908075	1	557	tags=8%, list=5%, signal=8%	pos	F statistics
GO_HINDBRAIN_MORPHOGENESIS	19	0.137532	0.719647	0.836032	0.908107	1	224	tags=16%, list=2%, signal=16%	pos	F statistics
GO_CELLULAR_MODIFIED_AMINO_ACID_METABOLIC_PROCESS	115	0.0582188	0.718977	0.828343	0.908352	1	7252	tags=72%, list=66%, signal=213%	pos	F statistics
GO_NUCLEOBASE_METABOLIC_PROCESS	28	0.112523	0.719919	0.844444	0.908387	1	6574	tags=71%, list=60%, signal=179%	pos	F statistics
GO_CLATHRIN_MEDIATED_ENDOCYTOSIS	24	0.122033	0.717457	0.825336	0.908461	1	7315	tags=79%, list=67%, signal=239%	pos	F statistics
GO_SECRETORY_GRANULE_ORGANIZATION	18	0.143707	0.721272	0.823887	0.908465	1	7533	tags=83%, list=69%, signal=268%	pos	F statistics
GO_ENERGY_COUPLED_PROTON_TRANSPORT_DOWN_ELECTROCHEMICAL_GRADIENT	19	0.138038	0.724292	0.822	0.908721	1	4242	tags=53%, list=39%, signal=86%	pos	F statistics
GO_SKELETAL_MUSCLE_TISSUE_REGENERATION	15	0.151684	0.722446	0.802817	0.90874	1	1257	tags=27%, list=12%, signal=30%	pos	F statistics
GO_POSITIVE_REGULATION_OF_LAMELLIPODIUM_ORGANIZATION	17	0.147868	0.717625	0.822176	0.908868	1	6738	tags=76%, list=62%, signal=199%	pos	F statistics
GO_METANEPHROS_DEVELOPMENT	30	0.109203	0.720044	0.816092	0.908874	1	2450	tags=33%, list=22%, signal=43%	pos	F statistics
GO_REGULATION_OF_STEM_CELL_DIFFERENTIATION	62	0.0777384	0.721419	0.820408	0.908878	1	564	tags=13%, list=5%, signal=14%	pos	F statistics
GO_PLACENTA_BLOOD_VESSEL_DEVELOPMENT	16	0.146298	0.721824	0.835968	0.908977	1	2499	tags=38%, list=23%, signal=49%	pos	F statistics
GO_TETRAHYDROFOLATE_METABOLIC_PROCESS	15	0.155364	0.72268	0.819502	0.909039	1	2673	tags=40%, list=24%, signal=53%	pos	F statistics
GO_GENERATION_OF_PRECURSOR_METABOLITES_AND_ENERGY	214	0.0423886	0.720261	0.819253	0.909213	1	8680	tags=84%, list=79%, signal=400%	pos	F statistics
GO_REGULATION_OF_FIBROBLAST_PROLIFERATION	48	0.0902465	0.724364	0.81854	0.909259	1	1748	tags=25%, list=16%, signal=30%	pos	F statistics
GO_HISTONE_H4_ACETYLATION	39	0.0949863	0.715835	0.817814	0.909408	1	5966	tags=64%, list=55%, signal=141%	pos	F statistics
GO_ACTIN_POLYMERIZATION_OR_DEPOLYMERIZATION	24	0.124621	0.722796	0.804622	0.90952	1	9562	tags=100%, list=88%, signal=802%	pos	F statistics
GO_REGULATION_OF_CARBOHYDRATE_BIOSYNTHETIC_PROCESS	48	0.0885891	0.723125	0.813121	0.909719	1	6999	tags=73%, list=64%, signal=202%	pos	F statistics
GO_MITOCHONDRIAL_ATP_SYNTHESIS_COUPLED_PROTON_TRANSPORT	17	0.141114	0.714773	0.814176	0.910175	1	4242	tags=53%, list=39%, signal=86%	pos	F statistics
GO_NEURON_APOPTOTIC_PROCESS	28	0.112907	0.712243	0.820459	0.912216	1	8520	tags=89%, list=78%, signal=405%	pos	F statistics
GO_REGULATION_OF_CELL_CYCLE_ARREST	81	0.0674867	0.712496	0.829787	0.912514	1	8975	tags=89%, list=82%, signal=495%	pos	F statistics
GO_NEGATIVE_REGULATION_OF_ION_TRANSPORT	49	0.0848313	0.711058	0.827381	0.913205	1	2197	tags=29%, list=20%, signal=36%	pos	F statistics
GO_LIPID_OXIDATION	54	0.0813268	0.710144	0.846791	0.913792	1	3969	tags=44%, list=36%, signal=69%	pos	F statistics
GO_CARBOHYDRATE_DERIVATIVE_CATABOLIC_PROCESS	92	0.0641695	0.708156	0.848	0.915171	1	966	tags=15%, list=9%, signal=17%	pos	F statistics
GO_REGULATION_OF_CALCIUM_ION_TRANSPORT	85	0.0648123	0.708187	0.824268	0.915768	1	710	tags=13%, list=7%, signal=14%	pos	F statistics
GO_POSITIVE_REGULATION_OF_BINDING	87	0.0643207	0.704844	0.842105	0.918852	1	5202	tags=54%, list=48%, signal=102%	pos	F statistics
GO_PLASMA_MEMBRANE_ORGANIZATION	111	0.0566417	0.702447	0.842718	0.921343	1	1748	tags=22%, list=16%, signal=25%	pos	F statistics
GO_FATTY_ACID_CATABOLIC_PROCESS	59	0.0781889	0.701891	0.843943	0.92142	1	8775	tags=88%, list=80%, signal=446%	pos	F statistics
GO_HINDBRAIN_DEVELOPMENT	65	0.0740718	0.700443	0.840404	0.922014	1	539	tags=12%, list=5%, signal=13%	pos	F statistics
GO_HISTONE_PHOSPHORYLATION	20	0.129506	0.699901	0.867173	0.922044	1	6778	tags=75%, list=62%, signal=197%	pos	F statistics
GO_NEGATIVE_REGULATION_OF_SIGNAL_TRANSDUCTION_BY_P53_CLASS_MEDIATOR	20	0.130029	0.70074	0.840237	0.922275	1	3496	tags=45%, list=32%, signal=66%	pos	F statistics
GO_SYNAPTIC_VESICLE_CYCLE	27	0.114011	0.698915	0.8361	0.922644	1	8869	tags=93%, list=81%, signal=492%	pos	F statistics
GO_ORGANOPHOSPHATE_CATABOLIC_PROCESS	69	0.0726347	0.694628	0.856287	0.924299	1	2218	tags=28%, list=20%, signal=34%	pos	F statistics
GO_POSITIVE_REGULATION_OF_ADAPTIVE_IMMUNE_RESPONSE	37	0.0961243	0.694725	0.833333	0.924805	1	6627	tags=70%, list=61%, signal=178%	pos	F statistics
GO_CYTOKINE_SECRETION	17	0.137796	0.696114	0.839175	0.924934	1	5563	tags=65%, list=51%, signal=132%	pos	F statistics
GO_ENDOTHELIAL_CELL_DEVELOPMENT	28	0.111762	0.696527	0.865643	0.925089	1	3462	tags=43%, list=32%, signal=63%	pos	F statistics
GO_GOLGI_TO_VACUOLE_TRANSPORT	25	0.115224	0.694826	0.85259	0.9253	1	8354	tags=88%, list=76%, signal=374%	pos	F statistics
GO_REGULATION_OF_CALCIUM_MEDIATED_SIGNALING	35	0.0980788	0.695236	0.839034	0.925402	1	6420	tags=69%, list=59%, signal=166%	pos	F statistics
GO_REGULATION_OF_ORGAN_MORPHOGENESIS	131	0.0519289	0.691842	0.849699	0.926511	1	6108	tags=61%, list=56%, signal=137%	pos	F statistics
GO_NUCLEOSIDE_DIPHOSPHATE_METABOLIC_PROCESS	56	0.0801279	0.691032	0.840385	0.926861	1	5564	tags=59%, list=51%, signal=120%	pos	F statistics
GO_NEGATIVE_REGULATION_OF_TRANSMEMBRANE_TRANSPORT	37	0.0972442	0.691847	0.836935	0.927142	1	5139	tags=57%, list=47%, signal=107%	pos	F statistics
GO_OLIGODENDROCYTE_DIFFERENTIATION	28	0.109612	0.688484	0.849711	0.929423	1	9726	tags=100%, list=89%, signal=912%	pos	F statistics
GO_REGULATION_OF_EXTRINSIC_APOPTOTIC_SIGNALING_PATHWAY_VIA_DEATH_DOMAIN_RECEPTORS	33	0.0982399	0.683811	0.873727	0.930666	1	915	tags=18%, list=8%, signal=20%	pos	F statistics
GO_GLUCOSE_METABOLIC_PROCESS	76	0.0671326	0.683155	0.840671	0.930807	1	7318	tags=74%, list=67%, signal=222%	pos	F statistics
GO_RESPONSE_TO_ALKALOID	58	0.0779854	0.684209	0.856833	0.930825	1	3106	tags=36%, list=28%, signal=50%	pos	F statistics
GO_RRNA_MODIFICATION	25	0.113902	0.679424	0.869023	0.930891	1	4000	tags=48%, list=37%, signal=76%	pos	F statistics
GO_NEGATIVE_REGULATION_OF_DEPHOSPHORYLATION	47	0.0839089	0.68562	0.876448	0.931014	1	2572	tags=32%, list=24%, signal=42%	pos	F statistics
GO_PEPTIDYL_SERINE_MODIFICATION	113	0.0549028	0.686645	0.851351	0.931055	1	6944	tags=69%, list=64%, signal=188%	pos	F statistics
GO_POSITIVE_REGULATION_OF_REACTIVE_OXYGEN_SPECIES_METABOLIC_PROCESS	43	0.0890425	0.685023	0.846791	0.931094	1	3348	tags=40%, list=31%, signal=57%	pos	F statistics
GO_CELLULAR_RESPONSE_TO_LIGHT_STIMULUS	60	0.0736888	0.684462	0.846899	0.931169	1	2839	tags=33%, list=26%, signal=45%	pos	F statistics
GO_COENZYME_BIOSYNTHETIC_PROCESS	91	0.062126	0.679618	0.847495	0.931277	1	8327	tags=82%, list=76%, signal=344%	pos	F statistics
GO_NEGATIVE_REGULATION_OF_CATABOLIC_PROCESS	141	0.0485651	0.680103	0.871636	0.931352	1	1102	tags=15%, list=10%, signal=16%	pos	F statistics
GO_NEGATIVE_REGULATION_OF_TRANSFERASE_ACTIVITY	246	0.036917	0.682144	0.870637	0.93137	1	6708	tags=65%, list=61%, signal=165%	pos	F statistics
GO_ALCOHOL_METABOLIC_PROCESS	200	0.0421024	0.685837	0.859615	0.931393	1	8066	tags=78%, list=74%, signal=293%	pos	F statistics
GO_MONOVALENT_INORGANIC_CATION_HOMEOSTASIS	57	0.0753527	0.681372	0.880392	0.93167	1	8377	tags=84%, list=77%, signal=360%	pos	F statistics
GO_VIRAL_GENOME_REPLICATION	15	0.144642	0.68033	0.874227	0.93172	1	3518	tags=47%, list=32%, signal=69%	pos	F statistics
GO_REGULATION_OF_CENTROSOME_DUPLICATION	26	0.112253	0.68078	0.868526	0.931769	1	9697	tags=100%, list=89%, signal=890%	pos	F statistics
GO_ENERGY_RESERVE_METABOLIC_PROCESS	44	0.0878689	0.676943	0.848671	0.933249	1	7234	tags=75%, list=66%, signal=221%	pos	F statistics
GO_ORGANIC_HYDROXY_COMPOUND_TRANSPORT	58	0.075338	0.673075	0.894309	0.936429	1	2005	tags=26%, list=18%, signal=32%	pos	F statistics
GO_CELLULAR_RESPONSE_TO_VIRUS	17	0.134818	0.673084	0.873267	0.937056	1	1741	tags=29%, list=16%, signal=35%	pos	F statistics
GO_NEGATIVE_REGULATION_OF_TELOMERE_MAINTENANCE	26	0.110668	0.671128	0.883576	0.938095	1	6774	tags=73%, list=62%, signal=192%	pos	F statistics
GO_REGULATION_OF_ESTABLISHMENT_OR_MAINTENANCE_OF_CELL_POLARITY	19	0.125911	0.665623	0.910569	0.938666	1	4949	tags=58%, list=45%, signal=106%	pos	F statistics
GO_SPLICEOSOMAL_SNRNP_ASSEMBLY	34	0.0968802	0.665813	0.876016	0.939088	1	6332	tags=68%, list=58%, signal=160%	pos	F statistics
GO_GLYCOSPHINGOLIPID_METABOLIC_PROCESS	41	0.0862984	0.666271	0.90297	0.939214	1	1191	tags=20%, list=11%, signal=22%	pos	F statistics
GO_REGULATION_OF_MYELINATION	20	0.125195	0.666407	0.913127	0.939697	1	6825	tags=75%, list=62%, signal=200%	pos	F statistics
GO_POSITIVE_REGULATION_OF_CARDIAC_MUSCLE_TISSUE_DEVELOPMENT	18	0.132257	0.668509	0.889558	0.939837	1	9478	tags=100%, list=87%, signal=756%	pos	F statistics
GO_INTERSTRAND_CROSS_LINK_REPAIR	36	0.0934492	0.66656	0.872659	0.940153	1	8386	tags=86%, list=77%, signal=370%	pos	F statistics
GO_CELL_REDOX_HOMEOSTASIS	46	0.0837301	0.668533	0.868421	0.940442	1	5736	tags=61%, list=53%, signal=128%	pos	F statistics
GO_REGULATION_OF_PHOSPHOLIPASE_C_ACTIVITY	15	0.144459	0.667343	0.857715	0.94049	1	3520	tags=47%, list=32%, signal=69%	pos	F statistics
GO_HISTONE_UBIQUITINATION	33	0.0968929	0.662012	0.881148	0.940688	1	4570	tags=52%, list=42%, signal=88%	pos	F statistics
GO_REGULATION_OF_DNA_DEPENDENT_DNA_REPLICATION	37	0.092166	0.66661	0.892157	0.940734	1	1062	tags=19%, list=10%, signal=21%	pos	F statistics
GO_REGULATION_OF_CALCIUM_ION_TRANSMEMBRANE_TRANSPORTER_ACTIVITY	32	0.0998427	0.662203	0.886228	0.941144	1	6420	tags=69%, list=59%, signal=166%	pos	F statistics
GO_GLOBAL_GENOME_NUCLEOTIDE_EXCISION_REPAIR	31	0.0989692	0.660512	0.886869	0.941676	1	3501	tags=42%, list=32%, signal=62%	pos	F statistics
GO_REGULATION_OF_LYMPHOCYTE_APOPTOTIC_PROCESS	29	0.10543	0.662218	0.862626	0.941765	1	357	tags=14%, list=3%, signal=14%	pos	F statistics
GO_MORPHOGENESIS_OF_A_POLARIZED_EPITHELIUM	15	0.14224	0.658895	0.876289	0.942765	1	1360	tags=27%, list=12%, signal=30%	pos	F statistics
GO_NEGATIVE_REGULATION_OF_PEPTIDYL_TYROSINE_PHOSPHORYLATION	22	0.119486	0.656792	0.870775	0.944359	1	2668	tags=36%, list=24%, signal=48%	pos	F statistics
GO_NUCLEOTIDE_EXCISION_REPAIR_DNA_INCISION	37	0.0912572	0.655944	0.891429	0.94461	1	4909	tags=54%, list=45%, signal=98%	pos	F statistics
GO_VACUOLAR_TRANSPORT	203	0.0407128	0.655272	0.901841	0.944678	1	6126	tags=60%, list=56%, signal=134%	pos	F statistics
GO_POSITIVE_REGULATION_OF_MUSCLE_TISSUE_DEVELOPMENT	30	0.0989778	0.654486	0.889764	0.944848	1	9478	tags=97%, list=87%, signal=730%	pos	F statistics
GO_CARTILAGE_DEVELOPMENT	59	0.0717507	0.653157	0.90342	0.944937	1	5328	tags=56%, list=49%, signal=109%	pos	F statistics
GO_MYOBLAST_DIFFERENTIATION	21	0.118689	0.653165	0.88024	0.945567	1	6506	tags=71%, list=60%, signal=176%	pos	F statistics
GO_NEGATIVE_REGULATION_OF_CELLULAR_PROTEIN_LOCALIZATION	98	0.0566132	0.651768	0.913725	0.945713	1	2618	tags=30%, list=24%, signal=39%	pos	F statistics
GO_EMBRYONIC_DIGIT_MORPHOGENESIS	31	0.0978613	0.649754	0.897004	0.947152	1	9502	tags=97%, list=87%, signal=743%	pos	F statistics
GO_ALPHA_AMINO_ACID_METABOLIC_PROCESS	130	0.0496689	0.646708	0.911765	0.949078	1	10132	tags=98%, list=93%, signal=1336%	pos	F statistics
GO_MULTICELLULAR_ORGANISM_GROWTH	56	0.0737328	0.64717	0.916832	0.94924	1	368	tags=11%, list=3%, signal=11%	pos	F statistics
GO_REGULATION_OF_DNA_BIOSYNTHETIC_PROCESS	73	0.0646139	0.645735	0.904082	0.949421	1	6479	tags=66%, list=59%, signal=161%	pos	F statistics
GO_HEXOSE_CATABOLIC_PROCESS	32	0.096485	0.643735	0.916016	0.950782	1	5774	tags=63%, list=53%, signal=132%	pos	F statistics
GO_POSITIVE_REGULATION_OF_MULTICELLULAR_ORGANISM_GROWTH	16	0.131723	0.641459	0.921488	0.951142	1	8801	tags=94%, list=81%, signal=482%	pos	F statistics
GO_PEROXISOMAL_TRANSPORT	17	0.127773	0.642694	0.908738	0.951212	1	533	tags=18%, list=5%, signal=19%	pos	F statistics
GO_CERAMIDE_METABOLIC_PROCESS	47	0.0793401	0.641555	0.909627	0.95169	1	7966	tags=81%, list=73%, signal=298%	pos	F statistics
GO_CYTOPLASMIC_PATTERN_RECOGNITION_RECEPTOR_SIGNALING_PATHWAY	30	0.0989104	0.639475	0.903882	0.952489	1	1470	tags=23%, list=13%, signal=27%	pos	F statistics
GO_PROTEIN_DEPOLYMERIZATION	18	0.126688	0.637443	0.890946	0.952532	1	8932	tags=94%, list=82%, signal=518%	pos	F statistics
GO_CENTROMERE_COMPLEX_ASSEMBLY	32	0.095073	0.637768	0.89336	0.952893	1	1694	tags=25%, list=16%, signal=30%	pos	F statistics
GO_NEURAL_RETINA_DEVELOPMENT	20	0.119709	0.637769	0.926733	0.953527	1	9069	tags=95%, list=83%, signal=559%	pos	F statistics
GO_REGULATION_OF_SODIUM_ION_TRANSPORT	43	0.0814103	0.631983	0.920408	0.95513	1	3685	tags=42%, list=34%, signal=63%	pos	F statistics
GO_BLASTOCYST_FORMATION	18	0.12385	0.631065	0.902439	0.955395	1	2289	tags=33%, list=21%, signal=42%	pos	F statistics
GO_ORGANIC_HYDROXY_COMPOUND_METABOLIC_PROCESS	247	0.0351549	0.632394	0.908571	0.955408	1	4001	tags=40%, list=37%, signal=62%	pos	F statistics
GO_CELLULAR_COMPONENT_DISASSEMBLY_INVOLVED_IN_EXECUTION_PHASE_OF_APOPTOSIS	35	0.0905199	0.63313	0.922349	0.955964	1	3382	tags=40%, list=31%, signal=58%	pos	F statistics
GO_TRANSMEMBRANE_TRANSPORT	495	0.0251241	0.632421	0.91684	0.956016	1	774	tags=9%, list=7%, signal=10%	pos	F statistics
GO_ENDOCRINE_SYSTEM_DEVELOPMENT	46	0.0783348	0.628174	0.941884	0.957426	1	809	tags=15%, list=7%, signal=16%	pos	F statistics
GO_CELLULAR_RESPONSE_TO_ESTROGEN_STIMULUS	21	0.114605	0.622626	0.910931	0.961729	1	830	tags=19%, list=8%, signal=21%	pos	F statistics
GO_NEGATIVE_REGULATION_OF_DNA_BINDING	32	0.0920596	0.620171	0.955032	0.963239	1	9235	tags=94%, list=85%, signal=605%	pos	F statistics
GO_GPI_ANCHOR_METABOLIC_PROCESS	31	0.0928996	0.61607	0.936992	0.966003	1	7090	tags=74%, list=65%, signal=211%	pos	F statistics
GO_POSITIVE_REGULATION_OF_STEM_CELL_DIFFERENTIATION	27	0.0985456	0.613258	0.948347	0.967711	1	8633	tags=89%, list=79%, signal=423%	pos	F statistics
GO_TISSUE_HOMEOSTASIS	73	0.0620568	0.612423	0.953781	0.967753	1	9798	tags=96%, list=90%, signal=926%	pos	F statistics
GO_VACUOLE_ORGANIZATION	131	0.0453219	0.605759	0.934615	0.972394	1	2928	tags=31%, list=27%, signal=42%	pos	F statistics
GO_MICROTUBULE_BASED_PROCESS	367	0.0282799	0.604683	0.940574	0.972588	1	6515	tags=62%, list=60%, signal=149%	pos	F statistics
GO_LIPOSACCHARIDE_METABOLIC_PROCESS	80	0.0564281	0.60339	0.946955	0.972934	1	1981	tags=24%, list=18%, signal=29%	pos	F statistics
GO_LEUKOCYTE_APOPTOTIC_PROCESS	16	0.121991	0.598752	0.950431	0.975094	1	7542	tags=81%, list=69%, signal=262%	pos	F statistics
GO_INTRASPECIES_INTERACTION_BETWEEN_ORGANISMS	21	0.107851	0.597796	0.929961	0.97519	1	5064	tags=57%, list=46%, signal=106%	pos	F statistics
GO_ALCOHOL_CATABOLIC_PROCESS	29	0.0931528	0.594679	0.952869	0.975456	1	3880	tags=45%, list=36%, signal=69%	pos	F statistics
GO_CANONICAL_WNT_SIGNALING_PATHWAY	49	0.0724366	0.598875	0.944231	0.975652	1	1886	tags=24%, list=17%, signal=29%	pos	F statistics
GO_PROTEIN_AUTOPHOSPHORYLATION	130	0.0448793	0.595006	0.965318	0.975885	1	2707	tags=29%, list=25%, signal=38%	pos	F statistics
GO_PYRIMIDINE_NUCLEOSIDE_METABOLIC_PROCESS	32	0.0882083	0.595775	0.93712	0.97599	1	4499	tags=50%, list=41%, signal=85%	pos	F statistics
GO_POSITIVE_REGULATION_OF_TRANSMEMBRANE_TRANSPORT	48	0.0706931	0.582498	0.946108	0.98186	1	823	tags=15%, list=8%, signal=16%	pos	F statistics
GO_COFACTOR_METABOLIC_PROCESS	236	0.0322771	0.583011	0.964427	0.982128	1	8539	tags=81%, list=78%, signal=365%	pos	F statistics
GO_NAD_METABOLIC_PROCESS	37	0.0812028	0.578666	0.945565	0.982401	1	591	tags=14%, list=5%, signal=14%	pos	F statistics
GO_FACE_DEVELOPMENT	33	0.0852482	0.583388	0.953398	0.982514	1	8999	tags=91%, list=82%, signal=515%	pos	F statistics
GO_POST_GOLGI_VESICLE_MEDIATED_TRANSPORT	72	0.05691	0.57631	0.972112	0.982632	1	3932	tags=42%, list=36%, signal=65%	pos	F statistics
GO_REGULATION_OF_NEURON_APOPTOTIC_PROCESS	107	0.0477539	0.580079	0.972222	0.982785	1	9485	tags=92%, list=87%, signal=690%	pos	F statistics
GO_COFACTOR_BIOSYNTHETIC_PROCESS	126	0.0435211	0.579045	0.968689	0.982818	1	8370	tags=81%, list=77%, signal=343%	pos	F statistics
GO_PROTEIN_O_LINKED_GLYCOSYLATION	47	0.0710929	0.576587	0.96	0.983075	1	2479	tags=30%, list=23%, signal=38%	pos	F statistics
GO_METENCEPHALON_DEVELOPMENT	51	0.0686004	0.571848	0.958333	0.984624	1	324	tags=10%, list=3%, signal=10%	pos	F statistics
GO_NEURON_DEATH	33	0.0826793	0.569223	0.958015	0.985532	1	3401	tags=39%, list=31%, signal=57%	pos	F statistics
GO_POSITIVE_REGULATION_OF_TYPE_I_INTERFERON_PRODUCTION	59	0.0620356	0.565103	0.968354	0.986002	1	2657	tags=31%, list=24%, signal=40%	pos	F statistics
GO_DEOXYRIBONUCLEOSIDE_TRIPHOSPHATE_METABOLIC_PROCESS	15	0.120643	0.563623	0.970179	0.98617	1	6692	tags=73%, list=61%, signal=189%	pos	F statistics
GO_TISSUE_REGENERATION	25	0.0932672	0.562365	0.959381	0.986185	1	3788	tags=44%, list=35%, signal=67%	pos	F statistics
GO_MACROAUTOPHAGY	187	0.0356751	0.565907	0.959032	0.986188	1	7033	tags=68%, list=64%, signal=187%	pos	F statistics
GO_VENTRICULAR_CARDIAC_MUSCLE_TISSUE_DEVELOPMENT	16	0.116288	0.559049	0.97012	0.986609	1	96	tags=13%, list=1%, signal=13%	pos	F statistics
GO_NUCLEOTIDE_BINDING_DOMAIN_LEUCINE_RICH_REPEAT_CONTAINING_RECEPTOR_SIGNALING_PATHWAY	25	0.0955947	0.566167	0.959596	0.986669	1	5510	tags=60%, list=50%, signal=121%	pos	F statistics
GO_TRABECULA_MORPHOGENESIS	21	0.100708	0.559731	0.95183	0.986928	1	6702	tags=71%, list=61%, signal=185%	pos	F statistics
GO_PH_REDUCTION	27	0.0907465	0.555721	0.966	0.986986	1	7909	tags=81%, list=72%, signal=295%	pos	F statistics
GO_REGULATION_OF_MYOTUBE_DIFFERENTIATION	26	0.0910474	0.556083	0.956262	0.987443	1	9508	tags=96%, list=87%, signal=741%	pos	F statistics
GO_TRANSCRIPTION_COUPLED_NUCLEOTIDE_EXCISION_REPAIR	71	0.0551165	0.55285	0.971545	0.987755	1	8630	tags=85%, list=79%, signal=400%	pos	F statistics
GO_MEMBRANE_DOCKING	47	0.0671561	0.54846	0.953252	0.988507	1	1360	tags=19%, list=12%, signal=22%	pos	F statistics
GO_MITOTIC_G2_M_TRANSITION_CHECKPOINT	16	0.115566	0.549769	0.98062	0.988568	1	1469	tags=25%, list=13%, signal=29%	pos	F statistics
GO_FATTY_ACID_BETA_OXIDATION	44	0.0690511	0.543918	0.963601	0.989883	1	2971	tags=34%, list=27%, signal=47%	pos	F statistics
GO_REGULATION_OF_MICROTUBULE_BASED_PROCESS	190	0.0333441	0.541276	0.965649	0.990408	1	9700	tags=92%, list=89%, signal=809%	pos	F statistics
GO_POLYSACCHARIDE_BIOSYNTHETIC_PROCESS	27	0.0867552	0.536164	0.983471	0.991219	1	7548	tags=78%, list=69%, signal=251%	pos	F statistics
GO_PORPHYRIN_CONTAINING_COMPOUND_METABOLIC_PROCESS	25	0.0893355	0.537042	0.972277	0.991527	1	3394	tags=40%, list=31%, signal=58%	pos	F statistics
GO_SMALL_MOLECULE_CATABOLIC_PROCESS	200	0.0324144	0.526026	0.973196	0.994287	1	7460	tags=72%, list=68%, signal=221%	pos	F statistics
GO_REGULATION_OF_INTRINSIC_APOPTOTIC_SIGNALING_PATHWAY_BY_P53_CLASS_MEDIATOR	16	0.101742	0.483166	0.988166	0.994571	1	4350	tags=50%, list=40%, signal=83%	pos	F statistics
GO_REGULATION_OF_ENDOPLASMIC_RETICULUM_UNFOLDED_PROTEIN_RESPONSE	25	0.0873458	0.522771	0.983838	0.99472	1	2542	tags=32%, list=23%, signal=42%	pos	F statistics
GO_CELLULAR_RESPONSE_TO_RETINOIC_ACID	23	0.0842317	0.488408	0.993865	0.994863	1	1930	tags=26%, list=18%, signal=32%	pos	F statistics
GO_POSITIVE_REGULATION_OF_HOMEOSTATIC_PROCESS	114	0.0425269	0.520057	0.988	0.994965	1	210	tags=6%, list=2%, signal=6%	pos	F statistics
GO_REGULATION_OF_BLOOD_VESSEL_ENDOTHELIAL_CELL_MIGRATION	28	0.0769794	0.483502	0.989899	0.995155	1	5011	tags=54%, list=46%, signal=99%	pos	F statistics
GO_GLYCOLIPID_BIOSYNTHETIC_PROCESS	45	0.0623084	0.489978	0.990099	0.995183	1	6602	tags=67%, list=60%, signal=168%	pos	F statistics
GO_RIBONUCLEOSIDE_DIPHOSPHATE_METABOLIC_PROCESS	44	0.0632444	0.492053	0.990079	0.995358	1	5268	tags=55%, list=48%, signal=105%	pos	F statistics
GO_LOCALIZATION_WITHIN_MEMBRANE	86	0.0450435	0.492243	0.989669	0.995954	1	9924	tags=95%, list=91%, signal=1036%	pos	F statistics
GO_RESPONSE_TO_COPPER_ION	17	0.101447	0.493134	0.992048	0.996392	1	8529	tags=88%, list=78%, signal=402%	pos	F statistics
GO_SIGNAL_TRANSDUCTION_IN_ABSENCE_OF_LIGAND	21	0.0931979	0.498176	0.986792	0.996542	1	8344	tags=86%, list=76%, signal=363%	pos	F statistics
GO_COENZYME_METABOLIC_PROCESS	185	0.0317794	0.495333	0.990291	0.996561	1	7273	tags=70%, list=67%, signal=205%	pos	F statistics
GO_STEROL_TRANSPORT	21	0.0929358	0.511678	0.986084	0.996844	1	9907	tags=100%, list=91%, signal=1075%	pos	F statistics
GO_PEROXISOME_ORGANIZATION	29	0.0759241	0.498943	0.985685	0.99698	1	5574	tags=59%, list=51%, signal=119%	pos	F statistics
GO_POSITIVE_REGULATION_OF_EPITHELIAL_TO_MESENCHYMAL_TRANSITION	24	0.0882621	0.506211	0.986538	0.997062	1	7683	tags=79%, list=70%, signal=266%	pos	F statistics
GO_REGULATION_OF_CARBOHYDRATE_CATABOLIC_PROCESS	25	0.086083	0.508446	0.986111	0.997112	1	7361	tags=76%, list=67%, signal=233%	pos	F statistics
GO_REGULATION_OF_TRANSCRIPTION_REGULATORY_REGION_DNA_BINDING	21	0.0921451	0.500317	0.996183	0.9973	1	3155	tags=38%, list=29%, signal=53%	pos	F statistics
GO_CELLULAR_RESPONSE_TO_DRUG	35	0.0719692	0.502628	0.983539	0.997355	1	4208	tags=46%, list=39%, signal=74%	pos	F statistics
GO_NUCLEOTIDE_EXCISION_REPAIR_PREINCISION_COMPLEX_ASSEMBLY	28	0.0723761	0.451438	0.997849	0.998217	1	3501	tags=39%, list=32%, signal=58%	pos	F statistics
GO_REGULATION_OF_TUMOR_NECROSIS_FACTOR_MEDIATED_SIGNALING_PATHWAY	35	0.0631611	0.441652	0.99187	0.998389	1	5552	tags=57%, list=51%, signal=116%	pos	F statistics
GO_HEAD_MORPHOGENESIS	25	0.0698605	0.412588	0.997972	0.999201	1	1422	tags=20%, list=13%, signal=23%	pos	F statistics

## Sheet: RCH-ACV GO GSEA
Enrichment of GO terms in f-statistics ranked list of differentially expressed genes in RCH-ACV cell line after SOX11 knockdown
NAME	SIZE	ES	NES	NOM p-val	FDR q-val	FWER p-val	RANK AT MAX	LEADING EDGE	pos/neg	ranking for GSEA
GO_HOMOPHILIC_CELL_ADHESION_VIA_PLASMA_MEMBRANE_ADHESION_MOLECULES	55	0.41929	3.69372	0	0	0	2930	tags=67%, list=26%, signal=90%	pos	F statistics
GO_OXIDOREDUCTION_COENZYME_METABOLIC_PROCESS	76	0.337335	3.44328	0	0	0	2193	tags=53%, list=19%, signal=65%	pos	F statistics
GO_NAD_METABOLIC_PROCESS	36	0.468317	3.32716	0	0	0	1973	tags=64%, list=17%, signal=77%	pos	F statistics
GO_BIOLOGICAL_ADHESION	466	0.133287	3.31675	0	0	0	3407	tags=42%, list=30%, signal=58%	pos	F statistics
GO_HEXOSE_METABOLIC_PROCESS	106	0.258073	3.01745	0	0.000101391	0.001	2261	tags=45%, list=20%, signal=56%	pos	F statistics
GO_CELL_CELL_ADHESION_VIA_PLASMA_MEMBRANE_ADHESION_MOLECULES	69	0.311644	3.03253	0	0.00010984	0.001	2930	tags=57%, list=26%, signal=75%	pos	F statistics
GO_GLUCOSE_METABOLIC_PROCESS	80	0.292397	3.04123	0	0.000119825	0.001	2261	tags=49%, list=20%, signal=60%	pos	F statistics
GO_MONOSACCHARIDE_METABOLIC_PROCESS	124	0.236805	3.04168	0	0.000131808	0.001	2308	tags=44%, list=20%, signal=54%	pos	F statistics
GO_GLUCOSE_CATABOLIC_PROCESS	20	0.569417	3.07806	0	0.000146453	0.001	935	tags=65%, list=8%, signal=71%	pos	F statistics
GO_CELL_CELL_ADHESION	285	0.158834	3.12313	0	0.00016476	0.001	3214	tags=44%, list=28%, signal=59%	pos	F statistics
GO_HEXOSE_CATABOLIC_PROCESS	31	0.450009	2.96104	0	0.00017541	0.002	1882	tags=61%, list=16%, signal=73%	pos	F statistics
GO_ADP_METABOLIC_PROCESS	33	0.441496	2.98524	0	0.000187939	0.002	511	tags=48%, list=4%, signal=51%	pos	F statistics
GO_POSITIVE_REGULATION_OF_MAPK_CASCADE	234	0.178905	3.15615	0	0.000188297	0.001	3578	tags=49%, list=31%, signal=69%	pos	F statistics
GO_NUCLEOTIDE_PHOSPHORYLATION	41	0.422766	3.21769	0	0.00021968	0.001	1882	tags=59%, list=16%, signal=70%	pos	F statistics
GO_TAXIS	184	0.186146	2.91847	0	0.000249486	0.003	4258	tags=55%, list=37%, signal=87%	pos	F statistics
GO_ATP_GENERATION_FROM_ADP	26	0.535021	3.29452	0	0.000263616	0.001	935	tags=62%, list=8%, signal=67%	pos	F statistics
GO_REGULATION_OF_P38MAPK_CASCADE	19	0.560054	2.90771	0	0.00031141	0.004	2642	tags=79%, list=23%, signal=102%	pos	F statistics
GO_POSITIVE_REGULATION_OF_CELL_DIFFERENTIATION	443	0.119625	2.89259	0	0.000367002	0.005	1917	tags=28%, list=17%, signal=33%	pos	F statistics
GO_NEURON_DEVELOPMENT	359	0.128694	2.87665	0	0.000396407	0.006	2308	tags=33%, list=20%, signal=40%	pos	F statistics
GO_REGULATION_OF_CYTOKINE_SECRETION	68	0.293589	2.87672	0	0.000417271	0.006	3231	tags=57%, list=28%, signal=79%	pos	F statistics
GO_REGULATION_OF_MAPK_CASCADE	355	0.130637	2.83467	0	0.000606764	0.01	4138	tags=49%, list=36%, signal=74%	pos	F statistics
GO_PYRUVATE_METABOLIC_PROCESS	40	0.379784	2.84258	0	0.000635657	0.01	533	tags=43%, list=5%, signal=44%	pos	F statistics
GO_REGULATION_OF_ERK1_AND_ERK2_CASCADE	101	0.245392	2.80133	0	0.000823203	0.016	4138	tags=60%, list=36%, signal=94%	pos	F statistics
GO_POSITIVE_REGULATION_OF_CYTOKINE_SECRETION	44	0.356049	2.78935	0	0.000841831	0.017	3231	tags=64%, list=28%, signal=88%	pos	F statistics
GO_REGULATION_OF_INTERLEUKIN_1_PRODUCTION	29	0.436878	2.80147	0	0.000856131	0.016	4099	tags=79%, list=36%, signal=123%	pos	F statistics
GO_NEURON_DIFFERENTIATION	434	0.118929	2.80342	0	0.000891803	0.016	2308	tags=32%, list=20%, signal=38%	pos	F statistics
GO_CELL_MOTILITY	411	0.121727	2.80361	0	0.000930577	0.016	2477	tags=33%, list=22%, signal=41%	pos	F statistics
GO_NADH_METABOLIC_PROCESS	26	0.457923	2.77324	0	0.000999517	0.021	935	tags=54%, list=8%, signal=58%	pos	F statistics
GO_POSITIVE_REGULATION_OF_EPITHELIAL_CELL_PROLIFERATION	68	0.280789	2.74875	0	0.00115012	0.025	3377	tags=57%, list=29%, signal=81%	pos	F statistics
GO_POSITIVE_REGULATION_OF_MAP_KINASE_ACTIVITY	124	0.211208	2.7376	0	0.00124496	0.027	2506	tags=43%, list=22%, signal=54%	pos	F statistics
GO_CELL_MORPHOGENESIS_INVOLVED_IN_DIFFERENTIATION	265	0.147426	2.72317	0	0.00137472	0.031	3066	tags=41%, list=27%, signal=55%	pos	F statistics
GO_POSITIVE_REGULATION_OF_ERK1_AND_ERK2_CASCADE	60	0.296764	2.69888	0	0.00179072	0.041	5026	tags=73%, list=44%, signal=130%	pos	F statistics
GO_POSITIVE_REGULATION_OF_IMMUNE_SYSTEM_PROCESS	495	0.105168	2.68174	0	0.00192021	0.047	4083	tags=46%, list=36%, signal=68%	pos	F statistics
GO_NEURON_PROJECTION_DEVELOPMENT	298	0.13447	2.6693	0	0.00194153	0.049	2308	tags=33%, list=20%, signal=41%	pos	F statistics
GO_REGULATED_EXOCYTOSIS	106	0.217779	2.65977	0	0.00196187	0.053	4018	tags=57%, list=35%, signal=86%	pos	F statistics
GO_RIBONUCLEOSIDE_DIPHOSPHATE_METABOLIC_PROCESS	48	0.336499	2.68224	0	0.0019784	0.047	935	tags=42%, list=8%, signal=45%	pos	F statistics
GO_POSITIVE_REGULATION_OF_PROTEIN_SERINE_THREONINE_KINASE_ACTIVITY	184	0.169094	2.66026	0	0.00201489	0.053	4014	tags=52%, list=35%, signal=78%	pos	F statistics
GO_MONOSACCHARIDE_CATABOLIC_PROCESS	38	0.36716	2.64258	0	0.00204985	0.057	2443	tags=58%, list=21%, signal=73%	pos	F statistics
GO_NUCLEOSIDE_DIPHOSPHATE_METABOLIC_PROCESS	59	0.295255	2.66441	0	0.00207086	0.053	1685	tags=44%, list=15%, signal=51%	pos	F statistics
GO_IMMUNE_RESPONSE	491	0.103303	2.61811	0	0.00280326	0.077	4099	tags=46%, list=36%, signal=68%	pos	F statistics
GO_REGULATION_OF_TUMOR_NECROSIS_FACTOR_SUPERFAMILY_CYTOKINE_PRODUCTION	48	0.310637	2.60101	0	0.00285253	0.085	4099	tags=67%, list=36%, signal=103%	pos	F statistics
GO_REGULATION_OF_MAP_KINASE_ACTIVITY	207	0.158234	2.61362	0.00200401	0.00286442	0.08	2706	tags=39%, list=24%, signal=50%	pos	F statistics
GO_POSITIVE_REGULATION_OF_INTERLEUKIN_1_PRODUCTION	19	0.48558	2.60682	0.002079	0.00289269	0.082	4099	tags=84%, list=36%, signal=131%	pos	F statistics
GO_NEUROLOGICAL_SYSTEM_PROCESS	292	0.133672	2.60438	0	0.00291887	0.085	5538	tags=61%, list=48%, signal=115%	pos	F statistics
GO_MESENCHYMAL_CELL_DIFFERENTIATION	60	0.27525	2.5525	0	0.00401322	0.123	3168	tags=55%, list=28%, signal=76%	pos	F statistics
GO_ORGANIC_HYDROXY_COMPOUND_METABOLIC_PROCESS	253	0.137128	2.52314	0	0.00474101	0.156	5127	tags=58%, list=45%, signal=103%	pos	F statistics
GO_EXTRACELLULAR_STRUCTURE_ORGANIZATION	112	0.205888	2.52987	0	0.00474161	0.149	1860	tags=37%, list=16%, signal=43%	pos	F statistics
GO_REGULATION_OF_CELLULAR_RESPONSE_TO_GROWTH_FACTOR_STIMULUS	126	0.193282	2.52544	0	0.00478551	0.154	2632	tags=42%, list=23%, signal=54%	pos	F statistics
GO_REGULATION_OF_INTERLEUKIN_1_BETA_PRODUCTION	26	0.412837	2.52036	0	0.00480657	0.16	4099	tags=77%, list=36%, signal=119%	pos	F statistics
GO_ACTIN_FILAMENT_BASED_PROCESS	290	0.125552	2.50161	0	0.00551038	0.186	4134	tags=48%, list=36%, signal=74%	pos	F statistics
GO_REGULATION_OF_CELL_ACTIVATION	263	0.132283	2.47393	0	0.00663368	0.228	3664	tags=45%, list=32%, signal=64%	pos	F statistics
GO_COENZYME_METABOLIC_PROCESS	187	0.15897	2.4742	0	0.00676375	0.228	2193	tags=35%, list=19%, signal=42%	pos	F statistics
GO_ENDOTHELIAL_CELL_MIGRATION	35	0.357684	2.47086	0	0.00683412	0.24	4431	tags=74%, list=39%, signal=121%	pos	F statistics
GO_MUSCLE_CONTRACTION	105	0.203252	2.46481	0	0.00707619	0.252	1950	tags=37%, list=17%, signal=44%	pos	F statistics
GO_BLOOD_VESSEL_MORPHOGENESIS	187	0.154606	2.44118	0	0.00739284	0.284	4083	tags=51%, list=36%, signal=78%	pos	F statistics
GO_RESPONSE_TO_WOUNDING	286	0.126849	2.44281	0	0.00745086	0.283	6403	tags=68%, list=56%, signal=150%	pos	F statistics
GO_VASCULATURE_DEVELOPMENT	251	0.133438	2.45219	0.0019802	0.00746891	0.271	4307	tags=51%, list=38%, signal=79%	pos	F statistics
GO_MUSCLE_SYSTEM_PROCESS	135	0.183747	2.45474	0	0.00748255	0.268	3525	tags=49%, list=31%, signal=70%	pos	F statistics
GO_ORGAN_MORPHOGENESIS	380	0.109464	2.44533	0	0.00754848	0.278	2257	tags=30%, list=20%, signal=36%	pos	F statistics
GO_COFACTOR_METABOLIC_PROCESS	240	0.138143	2.44363	0	0.00755639	0.282	2463	tags=35%, list=21%, signal=44%	pos	F statistics
GO_REGULATION_OF_GTPASE_ACTIVITY	419	0.103965	2.43232	0	0.00779863	0.3	2437	tags=31%, list=21%, signal=38%	pos	F statistics
GO_POSITIVE_REGULATION_OF_CELL_MORPHOGENESIS_INVOLVED_IN_DIFFERENTIATION	108	0.195417	2.41395	0.00192308	0.00877401	0.333	2240	tags=39%, list=20%, signal=48%	pos	F statistics
GO_REGULATION_OF_TRANSMEMBRANE_TRANSPORT	188	0.152653	2.38888	0	0.0104196	0.386	3708	tags=47%, list=32%, signal=69%	pos	F statistics
GO_NEURON_PROJECTION_MORPHOGENESIS	204	0.144468	2.37999	0	0.0107595	0.403	2308	tags=34%, list=20%, signal=42%	pos	F statistics
GO_POSITIVE_REGULATION_OF_INTRACELLULAR_SIGNAL_TRANSDUCTION	488	0.094679	2.37592	0	0.0109223	0.414	4014	tags=44%, list=35%, signal=65%	pos	F statistics
GO_STEM_CELL_DIFFERENTIATION	82	0.225421	2.37261	0	0.0112044	0.426	3168	tags=50%, list=28%, signal=69%	pos	F statistics
GO_REGULATION_OF_VASCULAR_ENDOTHELIAL_GROWTH_FACTOR_RECEPTOR_SIGNALING_PATHWAY	16	0.48476	2.36971	0.00203252	0.0113188	0.434	2333	tags=69%, list=20%, signal=86%	pos	F statistics
GO_MESENCHYME_DEVELOPMENT	80	0.225382	2.36416	0.00214592	0.0116858	0.444	3168	tags=50%, list=28%, signal=69%	pos	F statistics
GO_CARBOHYDRATE_CATABOLIC_PROCESS	72	0.240175	2.35323	0	0.0123928	0.472	1882	tags=40%, list=16%, signal=48%	pos	F statistics
GO_NEURON_PROJECTION_GUIDANCE	95	0.205637	2.34831	0	0.0125796	0.48	3698	tags=53%, list=32%, signal=77%	pos	F statistics
GO_POSITIVE_REGULATION_OF_INTERLEUKIN_1_BETA_PRODUCTION	17	0.466892	2.34446	0	0.0126205	0.489	4099	tags=82%, list=36%, signal=128%	pos	F statistics
GO_POSITIVE_REGULATION_OF_CELL_PROLIFERATION	407	0.101916	2.34582	0	0.0126857	0.487	1211	tags=20%, list=11%, signal=22%	pos	F statistics
GO_ADAPTIVE_IMMUNE_RESPONSE	124	0.180153	2.33914	0.00205761	0.0129607	0.501	2951	tags=44%, list=26%, signal=58%	pos	F statistics
GO_CELL_ACTIVATION	321	0.111946	2.3339	0.00190114	0.0132929	0.513	3433	tags=41%, list=30%, signal=57%	pos	F statistics
GO_POSITIVE_REGULATION_OF_CELL_ACTIVATION	168	0.155715	2.32912	0	0.0135075	0.523	3634	tags=47%, list=32%, signal=68%	pos	F statistics
GO_NEGATIVE_REGULATION_OF_DEVELOPMENTAL_PROCESS	394	0.102878	2.32354	0.00198413	0.0139814	0.539	2179	tags=29%, list=19%, signal=34%	pos	F statistics
GO_PATTERN_RECOGNITION_RECEPTOR_SIGNALING_PATHWAY	75	0.225754	2.31683	0	0.0145496	0.561	4616	tags=63%, list=40%, signal=104%	pos	F statistics
GO_LEUKOCYTE_MIGRATION	112	0.184475	2.30711	0.00211416	0.015452	0.588	3640	tags=50%, list=32%, signal=73%	pos	F statistics
GO_REGULATION_OF_VASCULATURE_DEVELOPMENT	96	0.199125	2.30716	0	0.0156501	0.588	4307	tags=57%, list=38%, signal=91%	pos	F statistics
GO_PROTEIN_HOMOOLIGOMERIZATION	154	0.156878	2.29564	0.00214133	0.0165829	0.616	2321	tags=36%, list=20%, signal=44%	pos	F statistics
GO_REGULATION_OF_ION_TRANSPORT	264	0.121557	2.29134	0.00200401	0.0169426	0.63	1896	tags=28%, list=17%, signal=33%	pos	F statistics
GO_ENDOCYTOSIS	297	0.112437	2.28041	0.00191205	0.0178298	0.658	2142	tags=30%, list=19%, signal=35%	pos	F statistics
GO_POSITIVE_REGULATION_OF_KINASE_ACTIVITY	306	0.1139	2.27131	0	0.018695	0.68	4014	tags=46%, list=35%, signal=69%	pos	F statistics
GO_REGULATION_OF_PROTEIN_SECRETION	197	0.140009	2.26056	0	0.0191442	0.705	4128	tags=50%, list=36%, signal=76%	pos	F statistics
GO_NEGATIVE_REGULATION_OF_CELL_DIFFERENTIATION	291	0.115336	2.26347	0	0.0191855	0.697	2179	tags=30%, list=19%, signal=36%	pos	F statistics
GO_POSITIVE_REGULATION_OF_CHROMATIN_MODIFICATION	66	0.237263	2.26156	0	0.0192429	0.703	3377	tags=53%, list=29%, signal=75%	pos	F statistics
GO_IMMUNE_EFFECTOR_PROCESS	267	0.12099	2.258	0	0.0192938	0.712	3671	tags=44%, list=32%, signal=63%	pos	F statistics
GO_ENZYME_LINKED_RECEPTOR_PROTEIN_SIGNALING_PATHWAY	416	0.0980308	2.26418	0	0.0193343	0.697	2804	tags=34%, list=24%, signal=43%	pos	F statistics
GO_ACTIVATION_OF_GTPASE_ACTIVITY	54	0.259087	2.24776	0	0.020356	0.744	5327	tags=72%, list=46%, signal=134%	pos	F statistics
GO_REGULATION_OF_CELL_DEVELOPMENT	481	0.0875424	2.24487	0	0.0206806	0.751	2257	tags=28%, list=20%, signal=33%	pos	F statistics
GO_REGULATION_OF_B_CELL_ACTIVATION	65	0.240276	2.23602	0	0.0217502	0.774	3436	tags=54%, list=30%, signal=76%	pos	F statistics
GO_REGULATION_OF_VESICLE_FUSION	44	0.286745	1,2,2116	0	0.0244221	0.812	5327	tags=75%, list=46%, signal=139%	pos	F statistics
GO_REGULATION_OF_CELL_MORPHOGENESIS_INVOLVED_IN_DIFFERENTIATION	202	0.133777	2.20914	0.004158	0.024534	0.815	2240	tags=33%, list=20%, signal=40%	pos	F statistics
GO_CELL_MORPHOGENESIS_INVOLVED_IN_NEURON_DIFFERENTIATION	183	0.138391	2.21235	0.00215517	0.0246006	0.812	2073	tags=32%, list=18%, signal=38%	pos	F statistics
GO_REGULATION_OF_CELL_ADHESION	351	0.101874	2.20405	0.00619835	0.025389	0.831	3377	tags=39%, list=29%, signal=54%	pos	F statistics
GO_SINGLE_ORGANISM_CELL_ADHESION	245	0.124493	2.20045	0.002	0.0256258	0.835	3378	tags=42%, list=29%, signal=58%	pos	F statistics
GO_POSITIVE_REGULATION_OF_CELL_DEVELOPMENT	275	0.115056	2.1956	0	0.0262285	0.846	2257	tags=31%, list=20%, signal=38%	pos	F statistics
GO_POSITIVE_REGULATION_OF_VASCULATURE_DEVELOPMENT	55	0.245557	2.19244	0.0040568	0.0262357	0.847	4288	tags=62%, list=37%, signal=98%	pos	F statistics
GO_ANION_TRANSPORT	234	0.123052	2.19356	0.00404858	0.0262739	0.846	4500	tags=51%, list=39%, signal=83%	pos	F statistics
GO_REGULATION_OF_EPITHELIAL_CELL_PROLIFERATION	139	0.16078	2.18787	0.00190476	0.0269061	0.855	3377	tags=45%, list=29%, signal=63%	pos	F statistics
GO_POSITIVE_REGULATION_OF_IMMUNE_RESPONSE	340	0.102999	2.18266	0.00198807	0.0276867	0.864	4083	tags=46%, list=36%, signal=69%	pos	F statistics
GO_REGULATION_OF_PROTEIN_SERINE_THREONINE_KINASE_ACTIVITY	322	0.10599	2.17362	0	0.029097	0.879	4554	tags=50%, list=40%, signal=81%	pos	F statistics
GO_REGULATION_OF_LEUKOCYTE_PROLIFERATION	110	0.179703	2.16789	0.00199601	0.0299735	0.883	3068	tags=45%, list=27%, signal=60%	pos	F statistics
GO_SMALL_MOLECULE_BIOSYNTHETIC_PROCESS	269	0.117426	2.16327	0	0.0305128	0.889	5252	tags=57%, list=46%, signal=103%	pos	F statistics
GO_MONOSACCHARIDE_BIOSYNTHETIC_PROCESS	40	0.288001	2.1555	0.00416667	0.0318166	0.909	2443	tags=50%, list=21%, signal=63%	pos	F statistics
GO_CENTRAL_NERVOUS_SYSTEM_NEURON_DEVELOPMENT	33	0.31439	2.14911	0.002	0.0329891	0.917	3356	tags=61%, list=29%, signal=85%	pos	F statistics
GO_COGNITION	121	0.167535	2.14479	0.0040404	0.0334703	0.924	4640	tags=57%, list=40%, signal=95%	pos	F statistics
GO_WOUND_HEALING	244	0.117017	2.14579	0.00194932	0.0335208	0.921	6538	tags=68%, list=57%, signal=156%	pos	F statistics
GO_NEGATIVE_REGULATION_OF_NEURON_DIFFERENTIATION	105	0.175718	2.13853	0	0.0344308	0.935	4230	tags=54%, list=37%, signal=85%	pos	F statistics
GO_NEGATIVE_REGULATION_OF_PHOSPHORYLATION	287	0.108792	2.12797	0.00212314	0.0366161	0.945	2500	tags=32%, list=22%, signal=40%	pos	F statistics
GO_TOLL_LIKE_RECEPTOR_SIGNALING_PATHWAY	62	0.227876	2.12376	0.00198807	0.0368992	0.948	4616	tags=63%, list=40%, signal=105%	pos	F statistics
GO_ODONTOGENESIS	47	0.256447	2.11914	0.00208333	0.0369946	0.949	1707	tags=40%, list=15%, signal=47%	pos	F statistics
GO_REGULATION_OF_SECRETION	319	0.102321	2.11986	0	0.037119	0.949	4145	tags=46%, list=36%, signal=70%	pos	F statistics
GO_ACTIVATION_OF_IMMUNE_RESPONSE	264	0.114394	2.12426	0.00199601	0.0371836	0.948	2324	tags=31%, list=20%, signal=39%	pos	F statistics
GO_NEGATIVE_REGULATION_OF_CELL_PROJECTION_ORGANIZATION	87	0.195957	2.12052	0.00394477	0.0373181	0.949	4230	tags=56%, list=37%, signal=89%	pos	F statistics
GO_POSITIVE_REGULATION_OF_B_CELL_ACTIVATION	47	0.258725	2.11349	0.00371747	0.0378999	0.955	3634	tags=57%, list=32%, signal=84%	pos	F statistics
GO_TRANSMEMBRANE_RECEPTOR_PROTEIN_TYROSINE_KINASE_SIGNALING_PATHWAY	318	0.102031	2.11016	0.00622407	0.038134	0.96	2505	tags=32%, list=22%, signal=40%	pos	F statistics
GO_EPITHELIAL_TO_MESENCHYMAL_TRANSITION	33	0.309697	2.11052	0.00400802	0.0383554	0.96	3062	tags=58%, list=27%, signal=78%	pos	F statistics
GO_PLATELET_DEGRANULATION	52	0.250663	2.09813	0.00393701	0.0402436	0.967	1549	tags=38%, list=14%, signal=44%	pos	F statistics
GO_CELL_ACTIVATION_INVOLVED_IN_IMMUNE_RESPONSE	71	0.211857	2.09842	0.00196464	0.040548	0.967	3401	tags=51%, list=30%, signal=72%	pos	F statistics
GO_CELLULAR_RESPONSE_TO_VASCULAR_ENDOTHELIAL_GROWTH_FACTOR_STIMULUS	20	0.383787	2.09375	0	0.0410522	0.972	5356	tags=85%, list=47%, signal=159%	pos	F statistics
GO_REGULATION_OF_INTERLEUKIN_1_SECRETION	17	0.434078	2.08974	0.00588235	0.0417726	0.973	3800	tags=76%, list=33%, signal=114%	pos	F statistics
GO_BIOMINERAL_TISSUE_DEVELOPMENT	28	0.328736	2.08745	0.00788955	0.0419982	0.976	4432	tags=71%, list=39%, signal=116%	pos	F statistics
GO_NADP_METABOLIC_PROCESS	19	0.400946	2.08248	0.00417537	0.0429998	0.98	2049	tags=58%, list=18%, signal=70%	pos	F statistics
GO_NEURON_RECOGNITION	16	0.435962	2.07895	0.00408998	0.0432514	0.98	2175	tags=63%, list=19%, signal=77%	pos	F statistics
GO_REGULATION_OF_NEURON_DIFFERENTIATION	312	0.104329	2.07982	0.00409836	0.0434269	0.98	3174	tags=38%, list=28%, signal=51%	pos	F statistics
GO_LEUKOCYTE_ACTIVATION	236	0.116925	2.07566	0.00383877	0.0434433	0.981	3401	tags=41%, list=30%, signal=57%	pos	F statistics
GO_NEGATIVE_REGULATION_OF_MULTICELLULAR_ORGANISMAL_PROCESS	481	0.0837713	2.07623	0.00215054	0.0436593	0.981	2537	tags=30%, list=22%, signal=37%	pos	F statistics
GO_RESPONSE_TO_GROWTH_FACTOR	273	0.109157	2.07233	0.0020202	0.0439213	0.981	4030	tags=46%, list=35%, signal=69%	pos	F statistics
GO_G_PROTEIN_COUPLED_RECEPTOR_SIGNALING_PATHWAY	184	0.133786	2.06998	0.00198807	0.0442837	0.981	2043	tags=31%, list=18%, signal=37%	pos	F statistics
GO_REGULATION_OF_STRESS_ACTIVATED_PROTEIN_KINASE_SIGNALING_CASCADE	134	0.153933	2.05794	0.00192678	0.0469154	0.985	2706	tags=39%, list=24%, signal=50%	pos	F statistics
GO_ANGIOGENESIS	153	0.1427	2.05893	0	0.0469385	0.985	4083	tags=50%, list=36%, signal=76%	pos	F statistics
GO_REGULATION_OF_CELL_MORPHOGENESIS	348	0.0949242	2.05157	0.00403226	0.0476441	0.987	2240	tags=29%, list=20%, signal=35%	pos	F statistics
GO_EXTRACELLULAR_MATRIX_DISASSEMBLY	28	0.31716	2.05211	0	0.0478878	0.987	1696	tags=46%, list=15%, signal=54%	pos	F statistics
GO_POSITIVE_REGULATION_OF_CHEMOTAXIS	44	0.260511	2.05375	0.00204918	0.0480345	0.987	4323	tags=64%, list=38%, signal=102%	pos	F statistics
GO_SYNAPSE_ORGANIZATION	62	0.225996	2.05261	0.00401606	0.0480558	0.987	3342	tags=52%, list=29%, signal=72%	pos	F statistics
GO_REGULATION_OF_CELL_SIZE	104	0.170219	2.04333	0.00409836	0.0489584	0.988	2918	tags=42%, list=25%, signal=56%	pos	F statistics
GO_MODULATION_OF_SYNAPTIC_TRANSMISSION	138	0.14829	2.04347	0	0.0492541	0.988	4637	tags=55%, list=40%, signal=91%	pos	F statistics
GO_STEROL_BIOSYNTHETIC_PROCESS	33	0.29648	2.04007	0.00990099	0.0493876	0.988	4604	tags=70%, list=40%, signal=116%	pos	F statistics
GO_REGULATION_OF_NERVOUS_SYSTEM_DEVELOPMENT	415	0.0868612	2.04089	0.00420168	0.049463	0.988	2135	tags=27%, list=19%, signal=32%	pos	F statistics
GO_EPITHELIAL_CELL_DIFFERENTIATION	217	0.122094	2.04361	0.00594059	0.0495548	0.988	2273	tags=32%, list=20%, signal=39%	pos	F statistics
GO_CENTRAL_NERVOUS_SYSTEM_DEVELOPMENT	453	0.084575	2.03248	0.00386847	0.0513542	0.988	2309	tags=28%, list=20%, signal=34%	pos	F statistics
GO_REGULATION_OF_MORPHOGENESIS_OF_A_BRANCHING_STRUCTURE	21	0.37445	2.03139	0.00417537	0.0514608	0.988	2267	tags=57%, list=20%, signal=71%	pos	F statistics
GO_CARBOHYDRATE_METABOLIC_PROCESS	417	0.0878964	2.03309	0.00185529	0.051509	0.988	2329	tags=29%, list=20%, signal=35%	pos	F statistics
GO_RESPONSE_TO_GLUCAGON	29	0.312366	2.019	0.0136452	0.0545958	0.994	6711	tags=90%, list=58%, signal=215%	pos	F statistics
GO_NEURON_APOPTOTIC_PROCESS	27	0.31987	2.01711	0.00200803	0.0547001	0.995	1437	tags=44%, list=13%, signal=51%	pos	F statistics
GO_RESPONSE_TO_OXYGEN_LEVELS	188	0.123635	2.01962	0.00592885	0.0547791	0.994	1167	tags=22%, list=10%, signal=24%	pos	F statistics
GO_CELL_RECOGNITION	56	0.22584	2.00936	0.00590551	0.0563639	0.996	1928	tags=39%, list=17%, signal=47%	pos	F statistics
GO_NEGATIVE_REGULATION_OF_CATALYTIC_ACTIVITY	492	0.0790888	2.01021	0.00394477	0.0564556	0.996	6360	tags=63%, list=55%, signal=135%	pos	F statistics
GO_POSITIVE_REGULATION_OF_TRANSFERASE_ACTIVITY	424	0.0835909	2.00486	0.00197628	0.0575284	0.997	6436	tags=64%, list=56%, signal=141%	pos	F statistics
GO_POSITIVE_REGULATION_OF_LYMPHOCYTE_DIFFERENTIATION	45	0.254732	1.99263	0	0.0614497	0.998	4737	tags=67%, list=41%, signal=113%	pos	F statistics
GO_REGULATION_OF_PEPTIDE_SECRETION	97	0.171399	1.98674	0.00578035	0.0624228	0.998	4200	tags=54%, list=37%, signal=84%	pos	F statistics
GO_REGULATION_OF_NEURON_PROJECTION_DEVELOPMENT	242	0.107119	1.98915	0.00420168	0.0624439	0.998	2257	tags=30%, list=20%, signal=37%	pos	F statistics
GO_GLAND_DEVELOPMENT	213	0.117617	1.98701	0.00579151	0.0627612	0.998	2984	tags=38%, list=26%, signal=50%	pos	F statistics
GO_ALCOHOL_METABOLIC_PROCESS	203	0.118345	1.97579	0.00795229	0.0663476	0.999	4713	tags=53%, list=41%, signal=88%	pos	F statistics
GO_REGULATION_OF_RESPONSE_TO_WOUNDING	169	0.129379	1.97305	0.0136986	0.0670649	0.999	4511	tags=52%, list=39%, signal=85%	pos	F statistics
GO_CENTRAL_NERVOUS_SYSTEM_NEURON_DIFFERENTIATION	69	0.20139	1.96254	0.00203666	0.0691438	0.999	3356	tags=49%, list=29%, signal=69%	pos	F statistics
GO_REGULATION_OF_IMMUNE_RESPONSE	488	0.078381	1.96628	0	0.0691712	0.999	4099	tags=43%, list=36%, signal=64%	pos	F statistics
GO_NEUROMUSCULAR_PROCESS	39	0.263274	1.96455	0.0102041	0.0693165	0.999	4932	tags=69%, list=43%, signal=121%	pos	F statistics
GO_REGULATION_OF_GENE_EXPRESSION_EPIGENETIC	146	0.13819	1.96293	0.00389864	0.0694188	0.999	4092	tags=49%, list=36%, signal=76%	pos	F statistics
GO_POSITIVE_REGULATION_OF_PEPTIDYL_TYROSINE_PHOSPHORYLATION	66	0.20449	1.95968	0.00750469	0.0698961	0.999	1317	tags=32%, list=11%, signal=36%	pos	F statistics
GO_REGULATION_OF_CELL_PROJECTION_ORGANIZATION	344	0.0910252	1.95529	0.00406504	0.071414	0.999	2288	tags=29%, list=20%, signal=35%	pos	F statistics
GO_SECONDARY_METABOLIC_PROCESS	16	0.406474	1.94405	0.00814664	0.0718113	0.999	3230	tags=69%, list=28%, signal=96%	pos	F statistics
GO_POSITIVE_REGULATION_OF_LEUKOCYTE_DIFFERENTIATION	77	0.190341	1.95324	0.0120968	0.0718227	0.999	1406	tags=31%, list=12%, signal=35%	pos	F statistics
GO_ODONTOGENESIS_OF_DENTIN_CONTAINING_TOOTH	32	0.289449	1.94989	0.00788955	0.072042	0.999	1707	tags=44%, list=15%, signal=51%	pos	F statistics
GO_CAMP_MEDIATED_SIGNALING	15	0.423533	1.94439	0.00788955	0.0720584	0.999	3560	tags=73%, list=31%, signal=106%	pos	F statistics
GO_SENSORY_ORGAN_DEVELOPMENT	217	0.112766	1.94482	0.0020284	0.0722848	0.999	1955	tags=28%, list=17%, signal=33%	pos	F statistics
GO_PROTEIN_TRIMERIZATION	25	0.331124	1.95124	0.00409836	0.0723408	0.999	7223	tags=96%, list=63%, signal=259%	pos	F statistics
GO_REGULATION_OF_SMALL_GTPASE_MEDIATED_SIGNAL_TRANSDUCTION	200	0.11921	1.95017	0.0122951	0.0723488	0.999	3302	tags=41%, list=29%, signal=56%	pos	F statistics
GO_STEROL_METABOLIC_PROCESS	77	0.187821	1.94513	0.0105708	0.0725698	0.999	4713	tags=60%, list=41%, signal=101%	pos	F statistics
GO_ACTIN_FILAMENT_BUNDLE_ORGANIZATION	33	0.286177	1.94535	0.0039604	0.0729621	0.999	2288	tags=48%, list=20%, signal=60%	pos	F statistics
GO_NEUROMUSCULAR_PROCESS_CONTROLLING_BALANCE	26	0.321333	1.9457	0.00840336	0.0732084	0.999	2940	tags=58%, list=26%, signal=77%	pos	F statistics
GO_NEUROTRANSMITTER_TRANSPORT	55	0.21886	1.93682	0.00801603	0.0741258	1	3967	tags=56%, list=35%, signal=86%	pos	F statistics
GO_RESPONSE_TO_LIPID	451	0.079847	1.93739	0.00610998	0.0743683	1	1434	tags=20%, list=12%, signal=22%	pos	F statistics
GO_NEGATIVE_REGULATION_OF_CELL_DEVELOPMENT	159	0.132597	1.935	0.00804829	0.074575	1	2179	tags=32%, list=19%, signal=39%	pos	F statistics
GO_CELLULAR_HOMEOSTASIS	354	0.0872622	1.93387	0	0.0746224	1	2043	tags=26%, list=18%, signal=31%	pos	F statistics
GO_CIRCULATORY_SYSTEM_DEVELOPMENT	428	0.0829763	1.93181	0.00589391	0.0747499	1	4042	tags=43%, list=35%, signal=64%	pos	F statistics
GO_POSITIVE_REGULATION_OF_PROTEIN_SECRETION	107	0.160794	1.93205	0.00795229	0.0750366	1	3104	tags=43%, list=27%, signal=58%	pos	F statistics
GO_VASCULAR_ENDOTHELIAL_GROWTH_FACTOR_RECEPTOR_SIGNALING_PATHWAY	54	0.224703	1.92418	0.00809717	0.076966	1	1895	tags=39%, list=17%, signal=46%	pos	F statistics
GO_CELL_CELL_SIGNALING	235	0.109494	1.92473	0.00581395	0.0771711	1	3358	tags=40%, list=29%, signal=55%	pos	F statistics
GO_GLUCOSE_6_PHOSPHATE_METABOLIC_PROCESS	16	0.401957	1.92543	0	0.0772354	1	4716	tags=81%, list=41%, signal=138%	pos	F statistics
GO_REGULATION_OF_HORMONE_SECRETION	116	0.152653	1.92032	0.01417	0.077957	1	4200	tags=52%, list=37%, signal=81%	pos	F statistics
GO_CELL_JUNCTION_ASSEMBLY	86	0.176926	1.92058	0.00790514	0.0782374	1	3988	tags=52%, list=35%, signal=80%	pos	F statistics
GO_REGULATION_OF_CELLULAR_COMPONENT_MOVEMENT	407	0.0815455	1.91477	0.00381679	0.0800258	1	2254	tags=28%, list=20%, signal=33%	pos	F statistics
GO_NUCLEOBASE_CONTAINING_SMALL_MOLECULE_METABOLIC_PROCESS	374	0.0847415	1.91076	0.00606061	0.0806904	1	2249	tags=28%, list=20%, signal=33%	pos	F statistics
GO_EPIDERMIS_DEVELOPMENT	90	0.173835	1.91234	0.00976562	0.0807151	1	4522	tags=57%, list=39%, signal=93%	pos	F statistics
GO_REGULATION_OF_JUN_KINASE_ACTIVITY	56	0.215224	1.91132	0.00399202	0.0808072	1	2459	tags=43%, list=21%, signal=54%	pos	F statistics
GO_RECEPTOR_MEDIATED_ENDOCYTOSIS	105	0.161245	1.908	0.00873363	0.081533	1	4176	tags=52%, list=36%, signal=82%	pos	F statistics
GO_EPITHELIUM_DEVELOPMENT	451	0.077758	1.90151	0.00796813	0.0839697	1	2551	tags=30%, list=22%, signal=37%	pos	F statistics
GO_BLOOD_VESSEL_ENDOTHELIAL_CELL_MIGRATION	17	0.387202	1.89696	0.00803213	0.0856356	1	5012	tags=82%, list=44%, signal=146%	pos	F statistics
GO_REGULATION_OF_BODY_FLUID_LEVELS	240	0.103399	1.8921	0.00994036	0.086475	1	2184	tags=29%, list=19%, signal=35%	pos	F statistics
GO_NEGATIVE_REGULATION_OF_CELLULAR_RESPONSE_TO_GROWTH_FACTOR_STIMULUS	68	0.19817	1.89252	0.00603622	0.0867164	1	2632	tags=43%, list=23%, signal=55%	pos	F statistics
GO_POSITIVE_REGULATION_OF_JUN_KINASE_ACTIVITY	47	0.233367	1.8933	0.00585938	0.0868403	1	2459	tags=45%, list=21%, signal=57%	pos	F statistics
GO_CYTOKINE_PRODUCTION	57	0.215464	1.88981	0.00784314	0.0872389	1	3578	tags=53%, list=31%, signal=76%	pos	F statistics
GO_MONOCARBOXYLIC_ACID_METABOLIC_PROCESS	263	0.100947	1.8881	0.00801603	0.0876508	1	5106	tags=54%, list=45%, signal=96%	pos	F statistics
GO_DEVELOPMENTAL_MATURATION	88	0.171021	1.8852	0.00968992	0.088247	1	5223	tags=63%, list=46%, signal=114%	pos	F statistics
GO_POSITIVE_REGULATION_OF_HISTONE_METHYLATION	24	0.324309	1.88525	0.008	0.0886905	1	3935	tags=67%, list=34%, signal=101%	pos	F statistics
GO_ORGANIC_ANION_TRANSPORT	186	0.122415	1.88225	0.00994036	0.0892636	1	4786	tags=54%, list=42%, signal=91%	pos	F statistics
GO_CELL_PROLIFERATION	392	0.0824655	1.87972	0.00606061	0.0896624	1	2861	tags=33%, list=25%, signal=42%	pos	F statistics
GO_REGULATION_OF_RESPONSE_TO_EXTERNAL_STIMULUS	490	0.0749992	1.87987	0.00790514	0.0899718	1	2032	tags=25%, list=18%, signal=29%	pos	F statistics
GO_NEGATIVE_REGULATION_OF_NERVOUS_SYSTEM_DEVELOPMENT	146	0.133976	1.87351	0.00610998	0.0914448	1	2175	tags=32%, list=19%, signal=39%	pos	F statistics
GO_REGULATION_OF_HISTONE_METHYLATION	42	0.242844	1.87446	0.0198807	0.0914727	1	3233	tags=52%, list=28%, signal=73%	pos	F statistics
GO_TISSUE_MIGRATION	47	0.231706	1.87534	0.00790514	0.0915815	1	4431	tags=62%, list=39%, signal=100%	pos	F statistics
GO_HEAD_DEVELOPMENT	392	0.0828237	1.86832	0.0115163	0.0937575	1	2096	tags=26%, list=18%, signal=31%	pos	F statistics
GO_NEGATIVE_REGULATION_OF_PHOSPHORUS_METABOLIC_PROCESS	344	0.0899585	1.86504	0.0102669	0.0944579	1	2500	tags=31%, list=22%, signal=38%	pos	F statistics
GO_NEGATIVE_REGULATION_OF_MAPK_CASCADE	107	0.150844	1.86576	0.00957854	0.0945406	1	2252	tags=35%, list=20%, signal=43%	pos	F statistics
GO_REGULATION_OF_PEPTIDE_TRANSPORT	125	0.144831	1.86105	0.0181452	0.0959868	1	4230	tags=51%, list=37%, signal=80%	pos	F statistics
GO_RECEPTOR_METABOLIC_PROCESS	48	0.220214	1.85593	0.00626305	0.0982452	1	4176	tags=58%, list=36%, signal=91%	pos	F statistics
GO_PROTEIN_OLIGOMERIZATION	269	0.0983078	1.85041	0.00817996	0.0988833	1	2779	tags=34%, list=24%, signal=44%	pos	F statistics
GO_ARTERY_MORPHOGENESIS	24	0.301165	1.84864	0.0164271	0.098891	1	4200	tags=67%, list=37%, signal=105%	pos	F statistics
GO_PEPTIDYL_TYROSINE_MODIFICATION	105	0.154753	1.84751	0.0114068	0.0990636	1	1955	tags=32%, list=17%, signal=39%	pos	F statistics
GO_NEGATIVE_REGULATION_OF_TRANSFORMING_GROWTH_FACTOR_BETA_RECEPTOR_SIGNALING_PATHWAY	43	0.236527	1.84883	0.00986193	0.0992657	1	2632	tags=47%, list=23%, signal=60%	pos	F statistics
GO_LYMPHOCYTE_ACTIVATION	202	0.113853	1.85043	0.0170213	0.0993371	1	3203	tags=39%, list=28%, signal=53%	pos	F statistics
GO_CELLULAR_RESPONSE_TO_OXYGEN_CONTAINING_COMPOUND	460	0.0755126	1.85073	0.00389105	0.0996309	1	4156	tags=43%, list=36%, signal=65%	pos	F statistics
GO_REGULATION_OF_CYCLIC_NUCLEOTIDE_METABOLIC_PROCESS	50	0.215697	1.84538	0.00823045	0.0997625	1	1895	tags=38%, list=17%, signal=45%	pos	F statistics
GO_CONNECTIVE_TISSUE_DEVELOPMENT	84	0.173067	1.85183	0.00984252	0.100035	1	2672	tags=40%, list=23%, signal=52%	pos	F statistics
GO_CELL_MATURATION	56	0.2091	1.85087	0.0116054	0.100036	1	6217	tags=75%, list=54%, signal=163%	pos	F statistics
GO_RECEPTOR_INTERNALIZATION	24	0.309381	1.84316	0.00986193	0.100559	1	4584	tags=71%, list=40%, signal=118%	pos	F statistics
GO_ENDODERM_FORMATION	23	0.318962	1.83844	0.0129032	0.102848	1	2333	tags=52%, list=20%, signal=65%	pos	F statistics
GO_POSITIVE_REGULATION_OF_LEUKOCYTE_PROLIFERATION	73	0.181509	1.83414	0.0184805	0.10483	1	916	tags=26%, list=8%, signal=28%	pos	F statistics
GO_DNA_STRAND_ELONGATION_INVOLVED_IN_DNA_REPLICATION	25	0.302409	1.83213	0.00978474	0.105529	1	4798	tags=72%, list=42%, signal=123%	pos	F statistics
GO_EMBRYONIC_MORPHOGENESIS	267	0.0977426	1.82918	0.00965251	0.106679	1	1525	tags=23%, list=13%, signal=26%	pos	F statistics
GO_LYMPHOCYTE_DIFFERENTIATION	125	0.138935	1.82797	0.0126582	0.106902	1	3379	tags=43%, list=29%, signal=61%	pos	F statistics
GO_ACTIVATION_OF_MAPK_ACTIVITY	85	0.171691	1.82535	0.00618557	0.106976	1	5063	tags=61%, list=44%, signal=109%	pos	F statistics
GO_SINGLE_ORGANISM_BEHAVIOR	176	0.117451	1.82411	0.0164609	0.107183	1	4735	tags=53%, list=41%, signal=89%	pos	F statistics
GO_SENSORY_ORGAN_MORPHOGENESIS	99	0.155979	1.82538	0.0144033	0.107428	1	2513	tags=37%, list=22%, signal=47%	pos	F statistics
GO_REGULATION_OF_MESENCHYMAL_CELL_PROLIFERATION	16	0.379309	1.82297	0.015748	0.107436	1	2107	tags=56%, list=18%, signal=69%	pos	F statistics
GO_LUNG_MORPHOGENESIS	27	0.296186	1.82179	0.0167598	0.107703	1	2983	tags=56%, list=26%, signal=75%	pos	F statistics
GO_B_CELL_RECEPTOR_SIGNALING_PATHWAY	31	0.282229	1.82556	0.0138889	0.107865	1	1211	tags=39%, list=11%, signal=43%	pos	F statistics
GO_REGULATION_OF_STEROL_TRANSPORT	18	0.351393	1.81866	0.0141414	0.109071	1	1073	tags=44%, list=9%, signal=49%	pos	F statistics
GO_ACTIN_FILAMENT_ORGANIZATION	114	0.144102	1.8124	0.00984252	0.110523	1	4099	tags=50%, list=36%, signal=77%	pos	F statistics
GO_RESPONSE_TO_BIOTIC_STIMULUS	427	0.0771831	1.81281	0.0197628	0.110686	1	2559	tags=30%, list=22%, signal=37%	pos	F statistics
GO_FOREBRAIN_NEURON_DEVELOPMENT	16	0.381066	1.81127	0.00782779	0.110759	1	2804	tags=63%, list=24%, signal=83%	pos	F statistics
GO_SECRETION	285	0.0928569	1.81283	0.0135397	0.111155	1	4073	tags=45%, list=35%, signal=67%	pos	F statistics
GO_GLIAL_CELL_MIGRATION	21	0.328294	1.81402	0.0186335	0.111487	1	3342	tags=62%, list=29%, signal=87%	pos	F statistics
GO_NEGATIVE_REGULATION_OF_INTERLEUKIN_6_PRODUCTION	19	0.339392	1.81289	0.0115607	0.111588	1	3358	tags=63%, list=29%, signal=89%	pos	F statistics
GO_LEUKOCYTE_DIFFERENTIATION	175	0.118845	1.80898	0.0217822	0.111685	1	5475	tags=59%, list=48%, signal=112%	pos	F statistics
GO_REGULATION_OF_CELLULAR_KETONE_METABOLIC_PROCESS	112	0.147503	1.80442	0.0218688	0.113852	1	6109	tags=68%, list=53%, signal=144%	pos	F statistics
GO_POSITIVE_REGULATION_OF_PROTEIN_COMPLEX_DISASSEMBLY	16	0.377476	1.80344	0.0216963	0.113934	1	2128	tags=56%, list=19%, signal=69%	pos	F statistics
GO_RENAL_SYSTEM_PROCESS	38	0.24959	1.80147	0.0105708	0.114614	1	6807	tags=84%, list=59%, signal=206%	pos	F statistics
GO_REGULATION_OF_CHEMOTAXIS	73	0.1767	1.79407	0.0189873	0.118622	1	1128	tags=27%, list=10%, signal=30%	pos	F statistics
GO_POTASSIUM_ION_TRANSPORT	49	0.22228	1.79203	0.0200803	0.119308	1	5421	tags=69%, list=47%, signal=131%	pos	F statistics
GO_SIGNAL_TRANSDUCTION_BY_PROTEIN_PHOSPHORYLATION	259	0.0949253	1.79077	0.0155945	0.119614	1	2257	tags=29%, list=20%, signal=35%	pos	F statistics
GO_MULTICELLULAR_ORGANISM_GROWTH	57	0.206408	1.78943	0.0169173	0.12002	1	2071	tags=39%, list=18%, signal=47%	pos	F statistics
GO_MAMMARY_GLAND_DEVELOPMENT	62	0.192319	1.78833	0.0192308	0.120186	1	2801	tags=44%, list=24%, signal=57%	pos	F statistics
GO_POSITIVE_REGULATION_OF_ESTABLISHMENT_OF_PROTEIN_LOCALIZATION	301	0.0891887	1.78682	0.00813008	0.120194	1	4263	tags=46%, list=37%, signal=71%	pos	F statistics
GO_BEHAVIOR	219	0.103561	1.78485	0.0122951	0.120519	1	6116	tags=63%, list=53%, signal=133%	pos	F statistics
GO_CELL_JUNCTION_ORGANIZATION	114	0.145013	1.78168	0.0177515	0.120597	1	3988	tags=49%, list=35%, signal=75%	pos	F statistics
GO_POSITIVE_REGULATION_OF_CYTOKINE_PRODUCTION	203	0.108984	1.78697	0.0201207	0.120601	1	6062	tags=64%, list=53%, signal=132%	pos	F statistics
GO_CHEMICAL_HOMEOSTASIS	429	0.0727302	1.78539	0.0106383	0.120605	1	2111	tags=25%, list=18%, signal=30%	pos	F statistics
GO_PLATELET_AGGREGATION	25	0.300033	1.78183	0.0172414	0.12099	1	7120	tags=92%, list=62%, signal=242%	pos	F statistics
GO_PROTEIN_HOMOTETRAMERIZATION	45	0.22658	1.78318	0.0282828	0.121082	1	2254	tags=42%, list=20%, signal=52%	pos	F statistics
GO_ORGANIC_HYDROXY_COMPOUND_BIOSYNTHETIC_PROCESS	93	0.159087	1.78229	0.0172745	0.121172	1	4604	tags=56%, list=40%, signal=93%	pos	F statistics
GO_CELLULAR_RESPONSE_TO_GLUCAGON_STIMULUS	22	0.324739	1.77828	0.0250522	0.121607	1	6711	tags=91%, list=58%, signal=219%	pos	F statistics
GO_EMBRYONIC_ORGAN_MORPHOGENESIS	119	0.136223	1.77843	0.0139165	0.122001	1	2309	tags=34%, list=20%, signal=42%	pos	F statistics
GO_ADAPTIVE_IMMUNE_RESPONSE_BASED_ON_SOMATIC_RECOMBINATION_OF_IMMUNE_RECEPTORS_BUILT_FROM_IMMUNOGLOBULIN_SUPERFAMILY_DOMAINS	69	0.185594	1.77686	0.02	0.122239	1	2871	tags=43%, list=25%, signal=58%	pos	F statistics
GO_NEGATIVE_REGULATION_OF_GTPASE_ACTIVITY	29	0.272653	1.77862	0.0125	0.122313	1	2022	tags=45%, list=18%, signal=54%	pos	F statistics
GO_AMEBOIDAL_TYPE_CELL_MIGRATION	84	0.169969	1.77341	0.0224033	0.123548	1	5166	tags=62%, list=45%, signal=112%	pos	F statistics
GO_REGULATION_OF_T_CELL_PROLIFERATION	79	0.170209	1.77408	0.0237154	0.123602	1	1400	tags=29%, list=12%, signal=33%	pos	F statistics
GO_ACTIVATION_OF_PROTEIN_KINASE_ACTIVITY	179	0.114977	1.77176	0.0158416	0.124185	1	6777	tags=70%, list=59%, signal=169%	pos	F statistics
GO_RESPONSE_TO_MOLECULE_OF_BACTERIAL_ORIGIN	159	0.120607	1.76771	0.0164948	0.12644	1	2459	tags=33%, list=21%, signal=42%	pos	F statistics
GO_CARDIAC_SEPTUM_MORPHOGENESIS	26	0.288146	1.76285	0.0198807	0.129039	1	1996	tags=46%, list=17%, signal=56%	pos	F statistics
GO_SENSORY_PERCEPTION_OF_CHEMICAL_STIMULUS	16	0.367156	1.75947	0.0234834	0.130759	1	6549	tags=94%, list=57%, signal=218%	pos	F statistics
GO_CYCLIC_NUCLEOTIDE_METABOLIC_PROCESS	20	0.325022	1.75874	0.0238569	0.130761	1	4308	tags=70%, list=38%, signal=112%	pos	F statistics
GO_REGULATION_OF_CELLULAR_RESPONSE_TO_TRANSFORMING_GROWTH_FACTOR_BETA_STIMULUS	63	0.184235	1.75378	0.0163934	0.132334	1	2632	tags=41%, list=23%, signal=53%	pos	F statistics
GO_INTEGRIN_MEDIATED_SIGNALING_PATHWAY	46	0.2166	1.75381	0.0140845	0.132824	1	4009	tags=57%, list=35%, signal=87%	pos	F statistics
GO_LEARNING	58	0.199979	1.75239	0.0159681	0.132853	1	4640	tags=60%, list=40%, signal=101%	pos	F statistics
GO_POSITIVE_REGULATION_OF_LOCOMOTION	206	0.106377	1.75382	0.0168421	0.133324	1	1641	tags=25%, list=14%, signal=28%	pos	F statistics
GO_NEGATIVE_REGULATION_OF_TRANSFERASE_ACTIVITY	259	0.0940074	1.75424	0.0203252	0.133534	1	6343	tags=64%, list=55%, signal=141%	pos	F statistics
GO_INNER_EAR_MORPHOGENESIS	33	0.254502	1.74923	0.0156556	0.13428	1	1955	tags=42%, list=17%, signal=51%	pos	F statistics
GO_NEGATIVE_REGULATION_OF_ERK1_AND_ERK2_CASCADE	37	0.239432	1.74826	0.0207469	0.134505	1	4083	tags=59%, list=36%, signal=92%	pos	F statistics
GO_DNA_STRAND_ELONGATION	30	0.267459	1.7493	0.0212766	0.134708	1	4970	tags=70%, list=43%, signal=123%	pos	F statistics
GO_CELL_CHEMOTAXIS	50	0.205301	1.74213	0.0326923	0.135765	1	4997	tags=64%, list=44%, signal=113%	pos	F statistics
GO_REGULATION_OF_I_KAPPAB_KINASE_NF_KAPPAB_SIGNALING	168	0.114889	1.74409	0.0346821	0.13597	1	3276	tags=40%, list=29%, signal=55%	pos	F statistics
GO_NEGATIVE_REGULATION_OF_TUMOR_NECROSIS_FACTOR_SUPERFAMILY_CYTOKINE_PRODUCTION	17	0.358846	1.74233	0.0206612	0.136154	1	3987	tags=71%, list=35%, signal=108%	pos	F statistics
GO_POSITIVE_REGULATION_OF_STEM_CELL_DIFFERENTIATION	31	0.267844	1.74416	0.022	0.136402	1	2486	tags=48%, list=22%, signal=62%	pos	F statistics
GO_RENAL_WATER_HOMEOSTASIS	17	0.348351	1.74469	0.0244399	0.136509	1	6807	tags=94%, list=59%, signal=231%	pos	F statistics
GO_POSITIVE_REGULATION_OF_ENDOTHELIAL_CELL_MIGRATION	34	0.25725	1.74236	0.0309917	0.136618	1	3468	tags=56%, list=30%, signal=80%	pos	F statistics
GO_STEROID_BIOSYNTHETIC_PROCESS	61	0.189831	1.7381	0.0268041	0.13779	1	4604	tags=59%, list=40%, signal=98%	pos	F statistics
GO_CEREBELLAR_CORTEX_MORPHOGENESIS	15	0.367862	1.73873	0.0246407	0.137801	1	3433	tags=67%, list=30%, signal=95%	pos	F statistics
GO_LEUKOCYTE_MEDIATED_IMMUNITY	80	0.167169	1.73374	0.0301205	0.139052	1	3401	tags=46%, list=30%, signal=65%	pos	F statistics
GO_POSITIVE_REGULATION_OF_ENDOTHELIAL_CELL_PROLIFERATION	34	0.245928	1.73534	0.0252918	0.139436	1	3935	tags=59%, list=34%, signal=89%	pos	F statistics
GO_POSITIVE_REGULATION_OF_DEFENSE_RESPONSE	213	0.104626	1.73384	0.0237154	0.139472	1	4477	tags=49%, list=39%, signal=79%	pos	F statistics
GO_POSITIVE_REGULATION_OF_T_CELL_PROLIFERATION	50	0.198764	1.73443	0.0199601	0.139544	1	1400	tags=32%, list=12%, signal=36%	pos	F statistics
GO_CELL_PART_MORPHOGENESIS	356	0.0822121	1.72882	0.0233546	0.142235	1	2308	tags=28%, list=20%, signal=34%	pos	F statistics
GO_POSITIVE_REGULATION_OF_LIPID_BIOSYNTHETIC_PROCESS	35	0.242813	1.72805	0.0239044	0.142381	1	5745	tags=74%, list=50%, signal=148%	pos	F statistics
GO_IMMUNOGLOBULIN_PRODUCTION	34	0.250483	1.72722	0.0383065	0.142525	1	2533	tags=47%, list=22%, signal=60%	pos	F statistics
GO_REGULATION_OF_CARTILAGE_DEVELOPMENT	27	0.278899	1.72466	0.0320151	0.143933	1	1906	tags=44%, list=17%, signal=53%	pos	F statistics
GO_EAR_MORPHOGENESIS	42	0.228082	1.71539	0.0321888	0.150218	1	2309	tags=43%, list=20%, signal=53%	pos	F statistics
GO_ACTIVATION_OF_INNATE_IMMUNE_RESPONSE	151	0.123699	1.71382	0.0333988	0.150946	1	6349	tags=68%, list=55%, signal=149%	pos	F statistics
GO_KIDNEY_EPITHELIUM_DEVELOPMENT	55	0.195416	1.71257	0.0185567	0.151344	1	2983	tags=45%, list=26%, signal=61%	pos	F statistics
GO_POSITIVE_REGULATION_OF_CELL_ADHESION	200	0.105228	1.71075	0.0140845	0.151831	1	3517	tags=41%, list=31%, signal=58%	pos	F statistics
GO_STRIATED_MUSCLE_CONTRACTION	55	0.194532	1.71122	0.0240964	0.151932	1	1950	tags=36%, list=17%, signal=44%	pos	F statistics
GO_SENSORY_PERCEPTION_OF_MECHANICAL_STIMULUS	58	0.190634	1.70953	0.0360531	0.152227	1	5538	tags=67%, list=48%, signal=129%	pos	F statistics
GO_LEUKOCYTE_PROLIFERATION	44	0.213863	1.70725	0.0217391	0.153401	1	2770	tags=45%, list=24%, signal=60%	pos	F statistics
GO_HEMOSTASIS	166	0.113041	1.70308	0.0247423	0.154638	1	8052	tags=81%, list=70%, signal=269%	pos	F statistics
GO_ACTIN_FILAMENT_BASED_MOVEMENT	45	0.212152	1.7023	0.0205761	0.154722	1	1144	tags=31%, list=10%, signal=34%	pos	F statistics
GO_LYMPHOCYTE_MEDIATED_IMMUNITY	60	0.181888	1.70474	0.0292398	0.154933	1	2895	tags=43%, list=25%, signal=58%	pos	F statistics
GO_POSITIVE_REGULATION_OF_HEMOPOIESIS	98	0.148223	1.70333	0.0345528	0.154994	1	2879	tags=40%, list=25%, signal=53%	pos	F statistics
GO_ENDODERM_DEVELOPMENT	34	0.244632	1.70359	0.0212314	0.155337	1	1925	tags=41%, list=17%, signal=49%	pos	F statistics
GO_REGULATION_OF_INTERLEUKIN_6_PRODUCTION	54	0.197892	1.70039	0.0327198	0.155654	1	4326	tags=57%, list=38%, signal=92%	pos	F statistics
GO_POSITIVE_REGULATION_OF_TUMOR_NECROSIS_FACTOR_SUPERFAMILY_CYTOKINE_PRODUCTION	29	0.264027	1.69897	0.0284553	0.155708	1	4099	tags=62%, list=36%, signal=96%	pos	F statistics
GO_RESPONSE_TO_ANTIBIOTIC	31	0.25807	1.69929	0.0197628	0.155949	1	5929	tags=77%, list=52%, signal=160%	pos	F statistics
GO_HISTONE_H3_DEACETYLATION	21	0.307372	1.69405	0.0292398	0.15875	1	4128	tags=67%, list=36%, signal=104%	pos	F statistics
GO_CELL_FATE_COMMITMENT	70	0.175708	1.69333	0.0359281	0.158852	1	2257	tags=37%, list=20%, signal=46%	pos	F statistics
GO_ORGANOPHOSPHATE_ESTER_TRANSPORT	57	0.186671	1.69431	0.022869	0.159078	1	6121	tags=72%, list=53%, signal=153%	pos	F statistics
GO_NEGATIVE_REGULATION_OF_INTRINSIC_APOPTOTIC_SIGNALING_PATHWAY_BY_P53_CLASS_MEDIATOR	15	0.366798	1.69036	0.0314342	0.160144	1	5740	tags=87%, list=50%, signal=173%	pos	F statistics
GO_EMBRYO_DEVELOPMENT	494	0.0655111	1.69063	0.0219561	0.160526	1	1463	tags=19%, list=13%, signal=21%	pos	F statistics
GO_LYMPHOCYTE_ACTIVATION_INVOLVED_IN_IMMUNE_RESPONSE	49	0.199132	1.68732	0.0284553	0.162119	1	3578	tags=51%, list=31%, signal=74%	pos	F statistics
GO_CARBOHYDRATE_BIOSYNTHETIC_PROCESS	83	0.16166	1.68168	0.0294118	0.165689	1	2443	tags=37%, list=21%, signal=47%	pos	F statistics
GO_SKIN_DEVELOPMENT	75	0.1648	1.68082	0.029703	0.165872	1	3169	tags=44%, list=28%, signal=60%	pos	F statistics
GO_ANION_TRANSMEMBRANE_TRANSPORT	108	0.139293	1.68197	0.0229167	0.165951	1	4684	tags=55%, list=41%, signal=91%	pos	F statistics
GO_NEURON_DEATH	33	0.246267	1.67916	0.0243902	0.166714	1	3440	tags=55%, list=30%, signal=78%	pos	F statistics
GO_NEGATIVE_REGULATION_OF_GENE_EXPRESSION_EPIGENETIC	52	0.196315	1.67656	0.0308642	0.168228	1	3935	tags=54%, list=34%, signal=82%	pos	F statistics
GO_CEREBELLAR_CORTEX_DEVELOPMENT	26	0.278806	1.67514	0.037037	0.169086	1	6516	tags=85%, list=57%, signal=195%	pos	F statistics
GO_HEART_MORPHOGENESIS	108	0.137838	1.67269	0.0197628	0.170007	1	2257	tags=33%, list=20%, signal=41%	pos	F statistics
GO_ASSOCIATIVE_LEARNING	36	0.237168	1.673	0.0372671	0.17027	1	3342	tags=53%, list=29%, signal=74%	pos	F statistics
GO_EYE_PHOTORECEPTOR_CELL_DIFFERENTIATION	15	0.363999	1.67072	0.0459082	0.171205	1	6537	tags=93%, list=57%, signal=217%	pos	F statistics
GO_POSITIVE_REGULATION_OF_NEURON_DIFFERENTIATION	179	0.106545	1.66573	0.0401691	0.173662	1	2257	tags=30%, list=20%, signal=37%	pos	F statistics
GO_STEROID_METABOLIC_PROCESS	114	0.135088	1.66617	0.0206186	0.173749	1	4604	tags=54%, list=40%, signal=88%	pos	F statistics
GO_B_CELL_ACTIVATION	86	0.155308	1.66629	0.0285171	0.174213	1	2900	tags=41%, list=25%, signal=54%	pos	F statistics
GO_ISOPRENOID_METABOLIC_PROCESS	46	0.215052	1.66365	0.0292398	0.174385	1	4775	tags=63%, list=42%, signal=108%	pos	F statistics
GO_LIPOPOLYSACCHARIDE_MEDIATED_SIGNALING_PATHWAY	23	0.286389	1.66422	0.02	0.174416	1	2706	tags=52%, list=24%, signal=68%	pos	F statistics
GO_POSITIVE_REGULATION_OF_RESPONSE_TO_EXTERNAL_STIMULUS	129	0.128468	1.66152	0.0417495	0.175619	1	4323	tags=50%, list=38%, signal=80%	pos	F statistics
GO_ACTIN_CYTOSKELETON_REORGANIZATION	36	0.235409	1.6597	0.0296443	0.176049	1	4637	tags=64%, list=40%, signal=107%	pos	F statistics
GO_SMALL_MOLECULE_CATABOLIC_PROCESS	207	0.100789	1.66009	0.0277228	0.176283	1	5127	tags=55%, list=45%, signal=97%	pos	F statistics
GO_ADHERENS_JUNCTION_ORGANIZATION	44	0.218043	1.65694	0.0303605	0.176874	1	2983	tags=48%, list=26%, signal=64%	pos	F statistics
GO_VASCULOGENESIS	31	0.249853	1.65465	0.0376984	0.177103	1	3062	tags=52%, list=27%, signal=70%	pos	F statistics
GO_QUINONE_METABOLIC_PROCESS	20	0.309918	1.65275	0.0368852	0.177168	1	4481	tags=70%, list=39%, signal=115%	pos	F statistics
GO_REGULATION_OF_NEURON_APOPTOTIC_PROCESS	116	0.131281	1.65709	0.0298211	0.17732	1	4146	tags=49%, list=36%, signal=76%	pos	F statistics
GO_PHENOL_CONTAINING_COMPOUND_METABOLIC_PROCESS	22	0.298138	1.65313	0.0319361	0.177382	1	5451	tags=77%, list=48%, signal=147%	pos	F statistics
GO_REGULATION_OF_TRIGLYCERIDE_METABOLIC_PROCESS	19	0.310905	1.65474	0.0330578	0.177549	1	5496	tags=79%, list=48%, signal=151%	pos	F statistics
GO_REGULATION_OF_INTRINSIC_APOPTOTIC_SIGNALING_PATHWAY_BY_P53_CLASS_MEDIATOR	17	0.326885	1.65336	0.0318725	0.17771	1	6378	tags=88%, list=56%, signal=198%	pos	F statistics
GO_RESPONSE_TO_BACTERIUM	210	0.100432	1.65711	0.0449219	0.177841	1	1545	tags=23%, list=13%, signal=26%	pos	F statistics
GO_RESPONSE_TO_DRUG	238	0.0937054	1.64762	0.0386965	0.177978	1	1212	tags=20%, list=11%, signal=22%	pos	F statistics
GO_RESPONSE_TO_MECHANICAL_STIMULUS	111	0.134543	1.65476	0.0284553	0.178058	1	6533	tags=70%, list=57%, signal=162%	pos	F statistics
GO_GROWTH	224	0.0952056	1.64648	0.0362173	0.178059	1	2155	tags=28%, list=19%, signal=34%	pos	F statistics
GO_REGULATION_OF_PEPTIDYL_TYROSINE_PHOSPHORYLATION	97	0.144509	1.64572	0.0319361	0.178233	1	1667	tags=29%, list=15%, signal=33%	pos	F statistics
GO_REGULATION_OF_HOMOTYPIC_CELL_CELL_ADHESION	177	0.104075	1.65089	0.0541126	0.178298	1	3361	tags=40%, list=29%, signal=55%	pos	F statistics
GO_CYCLIC_NUCLEOTIDE_MEDIATED_SIGNALING	17	0.337205	1.64673	0.0418327	0.17834	1	3560	tags=65%, list=31%, signal=94%	pos	F statistics
GO_MOLTING_CYCLE	32	0.245057	1.64775	0.0295858	0.178374	1	5442	tags=72%, list=47%, signal=136%	pos	F statistics
GO_CELLULAR_RESPONSE_TO_REACTIVE_OXYGEN_SPECIES	76	0.162256	1.64779	0.032	0.178851	1	7359	tags=80%, list=64%, signal=222%	pos	F statistics
GO_BONE_MINERALIZATION	15	0.347436	1.64791	0.0263158	0.179284	1	4432	tags=73%, list=39%, signal=119%	pos	F statistics
GO_REGULATION_OF_B_CELL_PROLIFERATION	32	0.253277	1.64894	0.0353635	0.179456	1	2838	tags=50%, list=25%, signal=66%	pos	F statistics
GO_CELLULAR_GLUCOSE_HOMEOSTASIS	47	0.202845	1.64796	0.0289575	0.179767	1	1343	tags=32%, list=12%, signal=36%	pos	F statistics
GO_MONOVALENT_INORGANIC_CATION_HOMEOSTASIS	61	0.179087	1.64122	0.0203666	0.180851	1	7360	tags=82%, list=64%, signal=227%	pos	F statistics
GO_RESPONSE_TO_ETHANOL	70	0.165649	1.64145	0.0382294	0.181128	1	5650	tags=66%, list=49%, signal=129%	pos	F statistics
GO_EMBRYONIC_ORGAN_DEVELOPMENT	192	0.104927	1.64159	0.0311203	0.181559	1	1863	tags=27%, list=16%, signal=31%	pos	F statistics
GO_ACTIN_MEDIATED_CELL_CONTRACTION	29	0.251015	1.63831	0.0321932	0.182262	1	1874	tags=41%, list=16%, signal=49%	pos	F statistics
GO_NEGATIVE_REGULATION_OF_I_KAPPAB_KINASE_NF_KAPPAB_SIGNALING	36	0.231208	1.63835	0.0341556	0.182738	1	2454	tags=44%, list=21%, signal=56%	pos	F statistics
GO_CELLULAR_RESPONSE_TO_INTERLEUKIN_4	19	0.308149	1.63672	0.0460653	0.183106	1	3112	tags=58%, list=27%, signal=79%	pos	F statistics
GO_REGULATION_OF_CHROMATIN_ORGANIZATION	116	0.1295	1.63587	0.0454545	0.183333	1	3276	tags=41%, list=29%, signal=57%	pos	F statistics
GO_RESPONSE_TO_EXOGENOUS_DSRNA	22	0.293637	1.63516	0.0392562	0.183463	1	4981	tags=73%, list=43%, signal=128%	pos	F statistics
GO_EYE_DEVELOPMENT	154	0.11556	1.63417	0.0387755	0.183952	1	6067	tags=64%, list=53%, signal=135%	pos	F statistics
GO_CELL_SUBSTRATE_JUNCTION_ASSEMBLY	26	0.267558	1.63247	0.0433071	0.185031	1	2673	tags=50%, list=23%, signal=65%	pos	F statistics
GO_NEGATIVE_REGULATION_OF_NEURON_APOPTOTIC_PROCESS	78	0.156555	1.62869	0.0350195	0.188036	1	4099	tags=51%, list=36%, signal=79%	pos	F statistics
GO_NEGATIVE_REGULATION_OF_PROTEIN_COMPLEX_ASSEMBLY	74	0.16298	1.62796	0.0445344	0.188156	1	932	tags=24%, list=8%, signal=26%	pos	F statistics
GO_REGULATION_OF_RAS_PROTEIN_SIGNAL_TRANSDUCTION	127	0.124172	1.62588	0.0396825	0.189608	1	3017	tags=39%, list=26%, signal=52%	pos	F statistics
GO_REGULATION_OF_METAL_ION_TRANSPORT	161	0.109586	1.6223	0.0292398	0.192329	1	1895	tags=27%, list=17%, signal=32%	pos	F statistics
GO_PEPTIDYL_SERINE_MODIFICATION	118	0.127317	1.6213	0.0444444	0.192732	1	3804	tags=46%, list=33%, signal=68%	pos	F statistics
GO_REGULATION_OF_LYMPHOCYTE_DIFFERENTIATION	70	0.159468	1.61955	0.0404858	0.193873	1	4737	tags=57%, list=41%, signal=97%	pos	F statistics
GO_RESPONSE_TO_INCREASED_OXYGEN_LEVELS	15	0.349798	1.61869	0.0379747	0.194115	1	3640	tags=67%, list=32%, signal=98%	pos	F statistics
GO_CELL_CELL_JUNCTION_ASSEMBLY	47	0.199304	1.61764	0.0496323	0.1946	1	4313	tags=57%, list=38%, signal=92%	pos	F statistics
GO_POSITIVE_REGULATION_OF_CHROMOSOME_ORGANIZATION	122	0.125569	1.61686	0.0445344	0.194824	1	3276	tags=41%, list=29%, signal=57%	pos	F statistics
GO_NEGATIVE_REGULATION_OF_HYDROLASE_ACTIVITY	195	0.0997293	1.61621	0.0547667	0.194907	1	1522	tags=23%, list=13%, signal=26%	pos	F statistics
GO_TISSUE_MORPHOGENESIS	268	0.087248	1.61497	0.0429688	0.195484	1	2532	tags=31%, list=22%, signal=38%	pos	F statistics
GO_POSITIVE_REGULATION_OF_CELL_CELL_ADHESION	134	0.118083	1.61423	0.0376238	0.195604	1	1400	tags=24%, list=12%, signal=27%	pos	F statistics
GO_POSITIVE_REGULATION_OF_EPITHELIAL_TO_MESENCHYMAL_TRANSITION	26	0.266832	1.61264	0.0566449	0.196459	1	2240	tags=46%, list=20%, signal=57%	pos	F statistics
GO_CELLULAR_MONOVALENT_INORGANIC_CATION_HOMEOSTASIS	55	0.181348	1.60811	0.0459082	0.200226	1	7316	tags=82%, list=64%, signal=225%	pos	F statistics
GO_FORMATION_OF_PRIMARY_GERM_LAYER	53	0.188189	1.60429	0.0344828	0.202342	1	2396	tags=40%, list=21%, signal=50%	pos	F statistics
GO_POSITIVE_REGULATION_OF_I_KAPPAB_KINASE_NF_KAPPAB_SIGNALING	128	0.122009	1.6035	0.0440252	0.20265	1	3276	tags=41%, list=29%, signal=56%	pos	F statistics
GO_HOMEOSTASIS_OF_NUMBER_OF_CELLS	117	0.125252	1.60433	0.0335968	0.20283	1	3578	tags=44%, list=31%, signal=63%	pos	F statistics
GO_NEGATIVE_REGULATION_OF_LEUKOCYTE_PROLIFERATION	36	0.221567	1.60484	0.0429448	0.202874	1	2883	tags=47%, list=25%, signal=63%	pos	F statistics
GO_REGULATION_OF_LEUKOCYTE_DIFFERENTIATION	126	0.125969	1.60125	0.0383838	0.203144	1	3578	tags=44%, list=31%, signal=63%	pos	F statistics
GO_NEGATIVE_REGULATION_OF_KINASE_ACTIVITY	171	0.107479	1.60161	0.0515873	0.203292	1	6098	tags=64%, list=53%, signal=134%	pos	F statistics
GO_POSITIVE_REGULATION_OF_STRESS_ACTIVATED_PROTEIN_KINASE_SIGNALING_CASCADE	86	0.148912	1.60225	0.0415842	0.203305	1	2706	tags=38%, list=24%, signal=50%	pos	F statistics
GO_NEUROMUSCULAR_JUNCTION_DEVELOPMENT	17	0.324959	1.59931	0.0434783	0.203915	1	7075	tags=94%, list=62%, signal=245%	pos	F statistics
GO_ENDODERMAL_CELL_DIFFERENTIATION	17	0.328656	1.59941	0.0486815	0.204381	1	2983	tags=59%, list=26%, signal=79%	pos	F statistics
GO_REGULATION_OF_B_CELL_DIFFERENTIATION	15	0.349455	1.59726	0.0475248	0.204747	1	2879	tags=60%, list=25%, signal=80%	pos	F statistics
GO_REGULATION_OF_STEROID_BIOSYNTHETIC_PROCESS	28	0.244727	1.59783	0.0603113	0.204747	1	4574	tags=64%, list=40%, signal=107%	pos	F statistics
GO_SENSORY_PERCEPTION	153	0.111235	1.59594	0.0442656	0.205516	1	6839	tags=71%, list=60%, signal=172%	pos	F statistics
GO_SKIN_EPIDERMIS_DEVELOPMENT	29	0.250394	1.59315	0.0481696	0.207461	1	5442	tags=72%, list=47%, signal=137%	pos	F statistics
GO_CHROMOSOME_SEPARATION	15	0.347855	1.59015	0.0404858	0.207557	1	6722	tags=93%, list=59%, signal=225%	pos	F statistics
GO_CIRCULATORY_SYSTEM_PROCESS	146	0.111896	1.59147	0.0451866	0.20794	1	1875	tags=27%, list=16%, signal=32%	pos	F statistics
GO_EPIDERMAL_CELL_DIFFERENTIATION	51	0.191871	1.59016	0.0596421	0.208091	1	732	tags=25%, list=6%, signal=27%	pos	F statistics
GO_CALCIUM_ION_REGULATED_EXOCYTOSIS	31	0.235456	1.59156	0.0535373	0.208385	1	3967	tags=58%, list=35%, signal=89%	pos	F statistics
GO_THYMUS_DEVELOPMENT	31	0.234822	1.59038	0.0332103	0.208419	1	3234	tags=52%, list=28%, signal=72%	pos	F statistics
GO_IMMUNE_SYSTEM_DEVELOPMENT	351	0.0743953	1.58875	0.0420842	0.208454	1	2277	tags=27%, list=20%, signal=33%	pos	F statistics
GO_MEMORY	49	0.190611	1.58728	0.0413386	0.208809	1	4612	tags=59%, list=40%, signal=99%	pos	F statistics
GO_REGULATION_OF_ACTIN_FILAMENT_DEPOLYMERIZATION	30	0.243068	1.58638	0.036	0.20911	1	1042	tags=33%, list=9%, signal=37%	pos	F statistics
GO_PHOSPHOLIPID_TRANSPORT	34	0.231839	1.58739	0.0330578	0.209256	1	6121	tags=76%, list=53%, signal=163%	pos	F statistics
GO_REGULATION_OF_LIPID_BIOSYNTHETIC_PROCESS	72	0.160815	1.58326	0.0483193	0.211267	1	5496	tags=64%, list=48%, signal=122%	pos	F statistics
GO_POSITIVE_REGULATION_OF_ADENYLATE_CYCLASE_ACTIVITY	22	0.281094	1.58265	0.0375494	0.211326	1	3560	tags=59%, list=31%, signal=86%	pos	F statistics
GO_POSITIVE_REGULATION_OF_CYCLIC_NUCLEOTIDE_METABOLIC_PROCESS	37	0.216273	1.58349	0.0451866	0.211506	1	1867	tags=38%, list=16%, signal=45%	pos	F statistics
GO_HOMOTYPIC_CELL_CELL_ADHESION	28	0.252808	1.58105	0.0435685	0.212416	1	7350	tags=89%, list=64%, signal=248%	pos	F statistics
GO_REGULATION_OF_WOUND_HEALING	54	0.185085	1.57984	0.0448343	0.213039	1	1710	tags=33%, list=15%, signal=39%	pos	F statistics
GO_REGULATION_OF_INFLAMMATORY_RESPONSE	114	0.126382	1.57879	0.0472441	0.213617	1	4099	tags=48%, list=36%, signal=74%	pos	F statistics
GO_REGULATION_OF_CELL_CELL_ADHESION	211	0.0928759	1.57693	0.0390625	0.214336	1	1400	tags=21%, list=12%, signal=24%	pos	F statistics
GO_SYNAPSE_ASSEMBLY	25	0.266182	1.57732	0.0413386	0.214466	1	2459	tags=48%, list=21%, signal=61%	pos	F statistics
GO_MUSCLE_ADAPTATION	15	0.340292	1.57584	0.058	0.214938	1	2984	tags=60%, list=26%, signal=81%	pos	F statistics
GO_MULTICELLULAR_ORGANISMAL_SIGNALING	39	0.213023	1.57467	0.0420842	0.215669	1	4624	tags=62%, list=40%, signal=103%	pos	F statistics
GO_POSITIVE_REGULATION_OF_LIPID_METABOLIC_PROCESS	69	0.159558	1.57243	0.0551181	0.217434	1	5496	tags=64%, list=48%, signal=122%	pos	F statistics
GO_LIPID_HOMEOSTASIS	57	0.172958	1.56963	0.0448343	0.219651	1	1849	tags=33%, list=16%, signal=40%	pos	F statistics
GO_REGULATION_OF_PEPTIDASE_ACTIVITY	204	0.0942803	1.5689	0.0475248	0.2198	1	1355	tags=21%, list=12%, signal=23%	pos	F statistics
GO_ARTERY_DEVELOPMENT	40	0.209599	1.56738	0.0495413	0.220654	1	4200	tags=58%, list=37%, signal=90%	pos	F statistics
GO_POSITIVE_REGULATION_OF_REACTIVE_OXYGEN_SPECIES_BIOSYNTHETIC_PROCESS	26	0.264675	1.56601	0.0585859	0.221523	1	2706	tags=50%, list=24%, signal=65%	pos	F statistics
GO_MYELOID_CELL_ACTIVATION_INVOLVED_IN_IMMUNE_RESPONSE	23	0.277546	1.56541	0.0395257	0.221678	1	3805	tags=61%, list=33%, signal=91%	pos	F statistics
GO_REGULATION_OF_JNK_CASCADE	104	0.130644	1.56456	0.0577689	0.221936	1	2706	tags=37%, list=24%, signal=47%	pos	F statistics
GO_POSITIVE_REGULATION_OF_PHOSPHATIDYLINOSITOL_3_KINASE_SIGNALING	28	0.250362	1.56366	0.0538302	0.222353	1	1641	tags=39%, list=14%, signal=46%	pos	F statistics
GO_REGULATION_OF_GLIOGENESIS	50	0.188351	1.55929	0.0502008	0.223136	1	1060	tags=28%, list=9%, signal=31%	pos	F statistics
GO_LEUKOCYTE_CHEMOTAXIS	31	0.236691	1.5596	0.0544355	0.223315	1	4323	tags=61%, list=38%, signal=98%	pos	F statistics
GO_SECRETION_BY_CELL	243	0.0871995	1.56046	0.050813	0.223514	1	4072	tags=44%, list=35%, signal=67%	pos	F statistics
GO_NEGATIVE_REGULATION_OF_MAP_KINASE_ACTIVITY	54	0.183363	1.55972	0.0515873	0.223712	1	3642	tags=50%, list=32%, signal=73%	pos	F statistics
GO_AMMONIUM_ION_METABOLIC_PROCESS	81	0.148724	1.56063	0.048583	0.223859	1	5104	tags=59%, list=44%, signal=106%	pos	F statistics
GO_EPITHELIAL_TUBE_BRANCHING_INVOLVED_IN_LUNG_MORPHOGENESIS	15	0.340379	1.56109	0.0528302	0.223882	1	2983	tags=60%, list=26%, signal=81%	pos	F statistics
GO_REGULATION_OF_PHOSPHATIDYLINOSITOL_3_KINASE_SIGNALING	70	0.15698	1.5575	0.0507099	0.224334	1	1651	tags=30%, list=14%, signal=35%	pos	F statistics
GO_RESPONSE_TO_RADIATION	264	0.0819155	1.56113	0.0423387	0.224388	1	2210	tags=27%, list=19%, signal=33%	pos	F statistics
GO_CELLULAR_RESPONSE_TO_OXIDATIVE_STRESS	133	0.114756	1.55619	0.0507099	0.225115	1	6807	tags=71%, list=59%, signal=172%	pos	F statistics
GO_REGULATION_OF_HISTONE_H3_K4_METHYLATION	20	0.29044	1.55508	0.0542636	0.225767	1	2983	tags=55%, list=26%, signal=74%	pos	F statistics
GO_REGULATION_OF_CYSTEINE_TYPE_ENDOPEPTIDASE_ACTIVITY	148	0.113007	1.55441	0.0643777	0.225888	1	1355	tags=23%, list=12%, signal=26%	pos	F statistics
GO_ENTRAINMENT_OF_CIRCADIAN_CLOCK_BY_PHOTOPERIOD	17	0.309428	1.55246	0.0476191	0.226239	1	6578	tags=88%, list=57%, signal=206%	pos	F statistics
GO_APICAL_JUNCTION_ASSEMBLY	27	0.254247	1.55264	0.0529412	0.226582	1	4313	tags=63%, list=38%, signal=101%	pos	F statistics
GO_NEPHRON_EPITHELIUM_DEVELOPMENT	36	0.212824	1.55304	0.0519231	0.226735	1	2983	tags=47%, list=26%, signal=64%	pos	F statistics
GO_REGULATION_OF_CELLULAR_COMPONENT_SIZE	213	0.0911305	1.54871	0.0696721	0.227351	1	3390	tags=38%, list=30%, signal=54%	pos	F statistics
GO_SYNAPTIC_SIGNALING	147	0.110021	1.55078	0.0458333	0.227354	1	3358	tags=40%, list=29%, signal=56%	pos	F statistics
GO_NEGATIVE_REGULATION_OF_CELL_PROLIFERATION	359	0.0735692	1.54892	0.0507099	0.227601	1	4327	tags=45%, list=38%, signal=70%	pos	F statistics
GO_REGULATION_OF_VESICLE_MEDIATED_TRANSPORT	276	0.0823957	1.54939	0.0621242	0.227663	1	2901	tags=33%, list=25%, signal=44%	pos	F statistics
GO_POSITIVE_REGULATION_OF_INNATE_IMMUNE_RESPONSE	174	0.101013	1.5497	0.0491159	0.227883	1	6375	tags=66%, list=56%, signal=145%	pos	F statistics
GO_SPROUTING_ANGIOGENESIS	23	0.262806	1.54631	0.0643863	0.229465	1	6967	tags=87%, list=61%, signal=221%	pos	F statistics
GO_REGULATION_OF_CELL_ADHESION_MEDIATED_BY_INTEGRIN	23	0.275875	1.54288	0.0628684	0.232396	1	4323	tags=65%, list=38%, signal=104%	pos	F statistics
GO_MULTICELLULAR_ORGANISMAL_RESPONSE_TO_STRESS	25	0.26243	1.53979	0.0724638	0.234578	1	2043	tags=44%, list=18%, signal=53%	pos	F statistics
GO_INTRINSIC_APOPTOTIC_SIGNALING_PATHWAY_IN_RESPONSE_TO_DNA_DAMAGE_BY_P53_CLASS_MEDIATOR	26	0.253944	1.54024	0.0554371	0.234678	1	5918	tags=77%, list=52%, signal=158%	pos	F statistics
GO_NEGATIVE_REGULATION_OF_PROTEIN_POLYMERIZATION	37	0.218681	1.53862	0.0587002	0.234828	1	3390	tags=51%, list=30%, signal=73%	pos	F statistics
GO_DEVELOPMENTAL_GROWTH	183	0.100007	1.53896	0.0430328	0.23498	1	1754	tags=25%, list=15%, signal=29%	pos	F statistics
GO_TISSUE_REMODELING	44	0.195228	1.53423	0.0670611	0.238913	1	2983	tags=45%, list=26%, signal=61%	pos	F statistics
GO_UNSATURATED_FATTY_ACID_BIOSYNTHETIC_PROCESS	23	0.26748	1.53361	0.0638723	0.239112	1	4918	tags=70%, list=43%, signal=122%	pos	F statistics
GO_REGULATION_OF_ANION_TRANSMEMBRANE_TRANSPORT	16	0.316875	1.53174	0.0701754	0.239957	1	671	tags=38%, list=6%, signal=40%	pos	F statistics
GO_PRODUCTION_OF_MOLECULAR_MEDIATOR_OF_IMMUNE_RESPONSE	41	0.207589	1.53217	0.0738523	0.240065	1	2663	tags=44%, list=23%, signal=57%	pos	F statistics
GO_CELLULAR_RESPONSE_TO_PEPTIDE	174	0.0979738	1.53048	0.0512295	0.240903	1	6805	tags=69%, list=59%, signal=167%	pos	F statistics
GO_REGULATION_OF_CYTOKINE_PRODUCTION	320	0.0747933	1.52975	0.0682731	0.241106	1	6587	tags=65%, list=57%, signal=148%	pos	F statistics
GO_LIPID_LOCALIZATION	133	0.112384	1.5286	0.0701403	0.241893	1	6230	tags=65%, list=54%, signal=141%	pos	F statistics
GO_REGULATION_OF_NEUROTRANSMITTER_LEVELS	82	0.144211	1.52764	0.06	0.242426	1	4373	tags=52%, list=38%, signal=84%	pos	F statistics
GO_SULFUR_COMPOUND_METABOLIC_PROCESS	217	0.0913136	1.52467	0.0634921	0.245002	1	2831	tags=34%, list=25%, signal=44%	pos	F statistics
GO_EMBRYONIC_EYE_MORPHOGENESIS	16	0.310733	1.52251	0.0718447	0.246871	1	4327	tags=69%, list=38%, signal=110%	pos	F statistics
GO_MULTICELLULAR_ORGANISMAL_HOMEOSTASIS	120	0.11808	1.5213	0.0733753	0.247188	1	3726	tags=44%, list=32%, signal=65%	pos	F statistics
GO_NEGATIVE_REGULATION_OF_SIGNAL_TRANSDUCTION_BY_P53_CLASS_MEDIATOR	22	0.272902	1.52176	0.0644531	0.247193	1	5740	tags=77%, list=50%, signal=154%	pos	F statistics
GO_IMMUNOGLOBULIN_PRODUCTION_INVOLVED_IN_IMMUNOGLOBULIN_MEDIATED_IMMUNE_RESPONSE	17	0.309022	1.52057	0.0657084	0.247456	1	2533	tags=53%, list=22%, signal=68%	pos	F statistics
GO_ADIPOSE_TISSUE_DEVELOPMENT	21	0.276397	1.51808	0.0661323	0.249141	1	3390	tags=57%, list=30%, signal=81%	pos	F statistics
GO_NEGATIVE_REGULATION_OF_CELL_MORPHOGENESIS_INVOLVED_IN_DIFFERENTIATION	64	0.161761	1.51845	0.0499002	0.249255	1	4966	tags=59%, list=43%, signal=104%	pos	F statistics
GO_RESPONSE_TO_EXTRACELLULAR_STIMULUS	238	0.0846454	1.51483	0.0536779	0.252384	1	2278	tags=28%, list=20%, signal=34%	pos	F statistics
GO_POSITIVE_REGULATION_OF_GENE_EXPRESSION_EPIGENETIC	45	0.188764	1.50978	0.0755467	0.257509	1	4981	tags=62%, list=43%, signal=110%	pos	F statistics
GO_INORGANIC_ANION_TRANSPORT	43	0.196898	1.50861	0.0579151	0.258249	1	3085	tags=47%, list=27%, signal=63%	pos	F statistics
GO_REGULATION_OF_PH	47	0.189024	1.50671	0.0625	0.258692	1	7360	tags=83%, list=64%, signal=230%	pos	F statistics
GO_REGULATION_OF_ADENYLATE_CYCLASE_ACTIVITY	27	0.24578	1.50674	0.0712831	0.259235	1	3560	tags=56%, list=31%, signal=80%	pos	F statistics
GO_INFLAMMATORY_RESPONSE	174	0.0956922	1.50701	0.0642398	0.259488	1	3138	tags=37%, list=27%, signal=50%	pos	F statistics
GO_REGULATION_OF_CARDIAC_MUSCLE_CELL_PROLIFERATION	15	0.315339	1.5045	0.0688259	0.260591	1	2505	tags=53%, list=22%, signal=68%	pos	F statistics
GO_REGULATION_OF_EPITHELIAL_TO_MESENCHYMAL_TRANSITION	47	0.188439	1.50372	0.0596421	0.260891	1	2240	tags=38%, list=20%, signal=47%	pos	F statistics
GO_RESPONSE_TO_ALCOHOL	183	0.0938747	1.5021	0.0756972	0.262296	1	5836	tags=60%, list=51%, signal=120%	pos	F statistics
GO_REGULATION_OF_HEART_CONTRACTION	87	0.138263	1.50131	0.0770878	0.2627	1	3700	tags=46%, list=32%, signal=67%	pos	F statistics
GO_PEPTIDYL_TYROSINE_AUTOPHOSPHORYLATION	27	0.242735	1.49832	0.0772277	0.264999	1	1895	tags=41%, list=17%, signal=49%	pos	F statistics
GO_POSITIVE_REGULATION_OF_NERVOUS_SYSTEM_DEVELOPMENT	233	0.0855055	1.49777	0.0796813	0.26504	1	2091	tags=27%, list=18%, signal=32%	pos	F statistics
GO_ESTABLISHMENT_OR_MAINTENANCE_OF_BIPOLAR_CELL_POLARITY	23	0.258018	1.4984	0.062249	0.265476	1	2532	tags=48%, list=22%, signal=61%	pos	F statistics
GO_REGULATION_OF_ENDOTHELIAL_CELL_PROLIFERATION	46	0.184596	1.49639	0.0770751	0.266065	1	3377	tags=48%, list=29%, signal=68%	pos	F statistics
GO_REGULATION_OF_ENDOTHELIAL_CELL_MIGRATION	59	0.163494	1.49567	0.0673684	0.266405	1	3578	tags=47%, list=31%, signal=69%	pos	F statistics
GO_MOTOR_NEURON_AXON_GUIDANCE	15	0.320319	1.4892	0.0728051	0.266595	1	1683	tags=47%, list=15%, signal=55%	pos	F statistics
GO_PRESYNAPTIC_PROCESS_INVOLVED_IN_SYNAPTIC_TRANSMISSION	47	0.186855	1.48967	0.0854369	0.2666	1	3967	tags=53%, list=35%, signal=81%	pos	F statistics
GO_REGULATION_OF_HEMOPOIESIS	173	0.0957161	1.48976	0.0675944	0.267066	1	3361	tags=39%, list=29%, signal=54%	pos	F statistics
GO_RESPONSE_TO_NITROGEN_COMPOUND	478	0.0597764	1.4909	0.0783939	0.267382	1	6807	tags=65%, list=59%, signal=153%	pos	F statistics
GO_SKELETAL_SYSTEM_DEVELOPMENT	208	0.0890315	1.48804	0.0679245	0.267424	1	1368	tags=21%, list=12%, signal=23%	pos	F statistics
GO_RESPONSE_TO_CARBOHYDRATE	100	0.127827	1.49271	0.071291	0.267504	1	2561	tags=35%, list=22%, signal=45%	pos	F statistics
GO_HINDBRAIN_MORPHOGENESIS	21	0.272642	1.4898	0.073922	0.26757	1	3433	tags=57%, list=30%, signal=81%	pos	F statistics
GO_MAMMARY_GLAND_EPITHELIUM_DEVELOPMENT	28	0.233831	1.49313	0.0528455	0.267609	1	2240	tags=43%, list=20%, signal=53%	pos	F statistics
GO_PHAGOCYTOSIS	109	0.123166	1.48689	0.079918	0.267617	1	2073	tags=30%, list=18%, signal=37%	pos	F statistics
GO_REGULATION_OF_NUCLEOTIDE_METABOLIC_PROCESS	86	0.13552	1.49149	0.0796117	0.267796	1	2058	tags=31%, list=18%, signal=38%	pos	F statistics
GO_NEGATIVE_REGULATION_OF_INTRACELLULAR_SIGNAL_TRANSDUCTION	308	0.0742979	1.4872	0.0746888	0.267807	1	6173	tags=61%, list=54%, signal=129%	pos	F statistics
GO_NEGATIVE_REGULATION_OF_HORMONE_SECRETION	26	0.240815	1.49343	0.07	0.267826	1	5627	tags=73%, list=49%, signal=143%	pos	F statistics
GO_REGULATION_OF_HISTONE_DEACETYLATION	19	0.284959	1.49098	0.0516252	0.267872	1	7001	tags=89%, list=61%, signal=229%	pos	F statistics
GO_NUCLEOSIDE_PHOSPHATE_BIOSYNTHETIC_PROCESS	126	0.114688	1.49189	0.0728745	0.267953	1	2249	tags=31%, list=20%, signal=38%	pos	F statistics
GO_GLIOGENESIS	90	0.133624	1.48994	0.0732177	0.26798	1	2175	tags=32%, list=19%, signal=39%	pos	F statistics
GO_NEGATIVE_REGULATION_OF_HISTONE_METHYLATION	16	0.309402	1.48557	0.0784314	0.268177	1	2908	tags=56%, list=25%, signal=75%	pos	F statistics
GO_REGULATION_OF_APOPTOTIC_SIGNALING_PATHWAY	255	0.0810907	1.49353	0.0731225	0.268246	1	1879	tags=24%, list=16%, signal=28%	pos	F statistics
GO_REGULATION_OF_ENDOTHELIAL_CELL_DIFFERENTIATION	15	0.306257	1.48567	0.072	0.26859	1	3374	tags=60%, list=29%, signal=85%	pos	F statistics
GO_NEGATIVE_REGULATION_OF_PROTEIN_SECRETION	50	0.176401	1.48303	0.0826613	0.268968	1	1426	tags=30%, list=12%, signal=34%	pos	F statistics
GO_REGULATION_OF_T_CELL_DIFFERENTIATION	59	0.164182	1.48342	0.0841889	0.269103	1	4737	tags=58%, list=41%, signal=98%	pos	F statistics
GO_NEGATIVE_REGULATION_OF_CELL_ACTIVATION	81	0.138349	1.4835	0.0645793	0.269557	1	3664	tags=46%, list=32%, signal=67%	pos	F statistics
GO_REGULATION_OF_NEURAL_PRECURSOR_CELL_PROLIFERATION	38	0.202638	1.48391	0.0909091	0.26964	1	1305	tags=32%, list=11%, signal=36%	pos	F statistics
GO_NEGATIVE_REGULATION_OF_AXONOGENESIS	35	0.210997	1.4813	0.06639	0.270368	1	2175	tags=40%, list=19%, signal=49%	pos	F statistics
GO_POSITIVE_REGULATION_OF_PEPTIDASE_ACTIVITY	108	0.123725	1.48068	0.0626263	0.270577	1	1355	tags=24%, list=12%, signal=27%	pos	F statistics
GO_REGULATION_OF_SYSTEM_PROCESS	197	0.0903771	1.47959	0.0793651	0.271363	1	1892	tags=25%, list=16%, signal=30%	pos	F statistics
GO_POSITIVE_REGULATION_OF_NEURON_PROJECTION_DEVELOPMENT	145	0.104478	1.47459	0.0726577	0.274033	1	2218	tags=30%, list=19%, signal=36%	pos	F statistics
GO_CARBOHYDRATE_DERIVATIVE_TRANSPORT	35	0.201846	1.47491	0.0800821	0.274219	1	3591	tags=51%, list=31%, signal=75%	pos	F statistics
GO_MULTI_MULTICELLULAR_ORGANISM_PROCESS	91	0.129154	1.47658	0.074	0.274349	1	3068	tags=40%, list=27%, signal=54%	pos	F statistics
GO_MYELOID_LEUKOCYTE_DIFFERENTIATION	61	0.16053	1.47556	0.0803922	0.274517	1	6067	tags=69%, list=53%, signal=145%	pos	F statistics
GO_GRANULOCYTE_MIGRATION	20	0.273293	1.47492	0.0640496	0.274759	1	2032	tags=45%, list=18%, signal=55%	pos	F statistics
GO_REGULATION_OF_SYNAPSE_STRUCTURE_OR_ACTIVITY	102	0.126316	1.47575	0.086785	0.274846	1	4637	tags=53%, list=40%, signal=88%	pos	F statistics
GO_ONE_CARBON_METABOLIC_PROCESS	22	0.25855	1.47278	0.0878243	0.275641	1	1732	tags=41%, list=15%, signal=48%	pos	F statistics
GO_REGULATION_OF_STEM_CELL_PROLIFERATION	43	0.189082	1.47036	0.0776892	0.278017	1	2107	tags=37%, list=18%, signal=45%	pos	F statistics
GO_EPHRIN_RECEPTOR_SIGNALING_PATHWAY	65	0.154391	1.46859	0.0668016	0.279591	1	5475	tags=63%, list=48%, signal=120%	pos	F statistics
GO_B_CELL_MEDIATED_IMMUNITY	35	0.20836	1.46778	0.109053	0.27991	1	2533	tags=43%, list=22%, signal=55%	pos	F statistics
GO_NEGATIVE_REGULATION_OF_PROTEIN_MODIFICATION_PROCESS	452	0.0618429	1.46628	0.0773694	0.281138	1	6349	tags=61%, list=55%, signal=132%	pos	F statistics
GO_ACID_SECRETION	26	0.239471	1.46525	0.0684105	0.281824	1	6525	tags=81%, list=57%, signal=187%	pos	F statistics
GO_REGULATION_OF_STEROID_METABOLIC_PROCESS	39	0.199818	1.46343	0.0924025	0.282288	1	4775	tags=62%, list=42%, signal=105%	pos	F statistics
GO_CELL_SUBSTRATE_ADHESION	88	0.137104	1.46238	0.100823	0.282435	1	3523	tags=44%, list=31%, signal=63%	pos	F statistics
GO_REGULATION_OF_GLIAL_CELL_DIFFERENTIATION	32	0.220645	1.46413	0.08	0.282593	1	1060	tags=31%, list=9%, signal=34%	pos	F statistics
GO_PHOTORECEPTOR_CELL_DEVELOPMENT	17	0.295114	1.46365	0.074	0.282599	1	6742	tags=88%, list=59%, signal=214%	pos	F statistics
GO_REGULATION_OF_PEPTIDYL_THREONINE_PHOSPHORYLATION	25	0.245048	1.46244	0.0910931	0.282944	1	2242	tags=44%, list=20%, signal=55%	pos	F statistics
GO_CELLULAR_CHEMICAL_HOMEOSTASIS	271	0.0768989	1.4606	0.0808081	0.283481	1	2567	tags=30%, list=22%, signal=38%	pos	F statistics
GO_PURINE_CONTAINING_COMPOUND_METABOLIC_PROCESS	274	0.0750808	1.46095	0.0967742	0.283641	1	6277	tags=62%, list=55%, signal=134%	pos	F statistics
GO_MYELOID_LEUKOCYTE_ACTIVATION	54	0.170361	1.45817	0.0836653	0.285834	1	3578	tags=48%, list=31%, signal=70%	pos	F statistics
GO_B_CELL_ACTIVATION_INVOLVED_IN_IMMUNE_RESPONSE	25	0.244608	1.45643	0.0798479	0.287556	1	2706	tags=48%, list=24%, signal=63%	pos	F statistics
GO_POSITIVE_REGULATION_OF_IMMUNE_EFFECTOR_PROCESS	87	0.132693	1.45388	0.0963855	0.288901	1	3104	tags=40%, list=27%, signal=55%	pos	F statistics
GO_CELLULAR_MODIFIED_AMINO_ACID_METABOLIC_PROCESS	123	0.111352	1.45405	0.0891089	0.289288	1	2653	tags=34%, list=23%, signal=44%	pos	F statistics
GO_INTRINSIC_APOPTOTIC_SIGNALING_PATHWAY_BY_P53_CLASS_MEDIATOR	42	0.189706	1.45434	0.0705882	0.289527	1	6026	tags=71%, list=53%, signal=150%	pos	F statistics
GO_STEROL_HOMEOSTASIS	26	0.244793	1.45283	0.10978	0.289649	1	2051	tags=42%, list=18%, signal=51%	pos	F statistics
GO_EXOCYTOSIS	170	0.0964271	1.45133	0.0747475	0.291135	1	4511	tags=49%, list=39%, signal=79%	pos	F statistics
GO_ORGAN_FORMATION	19	0.277351	1.45088	0.0958904	0.291175	1	2257	tags=47%, list=20%, signal=59%	pos	F statistics
GO_CELL_VOLUME_HOMEOSTASIS	15	0.306577	1.4496	0.10338	0.292239	1	7195	tags=93%, list=63%, signal=250%	pos	F statistics
GO_RESPONSE_TO_STARVATION	94	0.128832	1.44886	0.0742857	0.292539	1	2561	tags=35%, list=22%, signal=45%	pos	F statistics
GO_REGULATION_OF_CELLULAR_PH	42	0.186352	1.44779	0.0803213	0.293224	1	4152	tags=55%, list=36%, signal=86%	pos	F statistics
GO_POSITIVE_REGULATION_OF_CARDIAC_MUSCLE_TISSUE_DEVELOPMENT	17	0.295119	1.43824	0.0905512	0.301332	1	6067	tags=82%, list=53%, signal=174%	pos	F statistics
GO_VENTRICULAR_SEPTUM_DEVELOPMENT	32	0.211545	1.44069	0.0929293	0.301711	1	6184	tags=75%, list=54%, signal=162%	pos	F statistics
GO_REGULATION_OF_NITRIC_OXIDE_BIOSYNTHETIC_PROCESS	25	0.244608	1.43826	0.0944882	0.301883	1	2706	tags=48%, list=24%, signal=63%	pos	F statistics
GO_SKELETAL_MUSCLE_CONTRACTION	18	0.276701	1.43827	0.0980392	0.302441	1	3841	tags=61%, list=33%, signal=92%	pos	F statistics
GO_PLATELET_DERIVED_GROWTH_FACTOR_RECEPTOR_SIGNALING_PATHWAY	25	0.243808	1.4387	0.0792291	0.302459	1	4551	tags=64%, list=40%, signal=106%	pos	F statistics
GO_PROTEIN_HETEROOLIGOMERIZATION	58	0.161621	1.43948	0.0977597	0.302558	1	7254	tags=79%, list=63%, signal=215%	pos	F statistics
GO_NEGATIVE_REGULATION_OF_CYTOKINE_SECRETION	20	0.268291	1.43896	0.111828	0.302698	1	2663	tags=50%, list=23%, signal=65%	pos	F statistics
GO_ESTABLISHMENT_OR_MAINTENANCE_OF_CELL_POLARITY	104	0.117575	1.43592	0.0925926	0.303758	1	1641	tags=26%, list=14%, signal=30%	pos	F statistics
GO_ASTROCYTE_DIFFERENTIATION	18	0.277923	1.43441	0.0978887	0.304581	1	3827	tags=61%, list=33%, signal=92%	pos	F statistics
GO_REGULATION_OF_LEUKOCYTE_APOPTOTIC_PROCESS	45	0.183066	1.43286	0.103448	0.30485	1	6321	tags=73%, list=55%, signal=163%	pos	F statistics
GO_NEGATIVE_REGULATION_OF_TRANSMEMBRANE_RECEPTOR_PROTEIN_SERINE_THREONINE_KINASE_SIGNALING_PATHWAY	59	0.161184	1.43462	0.0929293	0.304869	1	2632	tags=39%, list=23%, signal=50%	pos	F statistics
GO_REGULATION_OF_MEMBRANE_POTENTIAL	149	0.101762	1.43312	0.088983	0.305144	1	4083	tags=46%, list=36%, signal=70%	pos	F statistics
GO_POSITIVE_REGULATION_OF_STEM_CELL_PROLIFERATION	30	0.21715	1.4318	0.107486	0.305625	1	2486	tags=43%, list=22%, signal=55%	pos	F statistics
GO_SIGNAL_TRANSDUCTION_BY_P53_CLASS_MEDIATOR	106	0.115981	1.43317	0.0884774	0.305652	1	5067	tags=56%, list=44%, signal=99%	pos	F statistics
GO_REGULATION_OF_STEM_CELL_DIFFERENTIATION	68	0.143776	1.42877	0.0885827	0.308914	1	2240	tags=34%, list=20%, signal=42%	pos	F statistics
GO_CALCIUM_ION_TRANSMEMBRANE_TRANSPORT	63	0.153312	1.4281	0.088015	0.309228	1	4624	tags=56%, list=40%, signal=93%	pos	F statistics
GO_CELLULAR_RESPONSE_TO_CALCIUM_ION	30	0.220756	1.42459	0.107784	0.311103	1	5122	tags=67%, list=45%, signal=120%	pos	F statistics
GO_CHLORIDE_TRANSPORT	31	0.22014	1.42481	0.0804124	0.311339	1	3402	tags=52%, list=30%, signal=73%	pos	F statistics
GO_TOXIN_TRANSPORT	28	0.227197	1.42585	0.0962343	0.311632	1	6004	tags=75%, list=52%, signal=157%	pos	F statistics
GO_REGULATION_OF_INNATE_IMMUNE_RESPONSE	240	0.0793009	1.42502	0.0907258	0.311642	1	6375	tags=63%, list=56%, signal=140%	pos	F statistics
GO_MUSCLE_STRUCTURE_DEVELOPMENT	224	0.0798992	1.42509	0.08	0.312143	1	3659	tags=40%, list=32%, signal=57%	pos	F statistics
GO_REGULATION_OF_INTRACELLULAR_TRANSPORT	415	0.0618475	1.42251	0.0934959	0.312714	1	4347	tags=44%, list=38%, signal=68%	pos	F statistics
GO_REGULATION_OF_ACUTE_INFLAMMATORY_RESPONSE	22	0.255771	1.42287	0.0899582	0.312784	1	3850	tags=59%, list=34%, signal=89%	pos	F statistics
GO_CELLULAR_KETONE_METABOLIC_PROCESS	41	0.18652	1.42027	0.0988372	0.314499	1	4583	tags=59%, list=40%, signal=97%	pos	F statistics
GO_PHOTORECEPTOR_CELL_DIFFERENTIATION	20	0.262782	1.42031	0.107296	0.315021	1	6742	tags=85%, list=59%, signal=206%	pos	F statistics
GO_REGULATION_OF_INTERLEUKIN_2_PRODUCTION	28	0.224845	1.41825	0.0979592	0.316021	1	3982	tags=57%, list=35%, signal=87%	pos	F statistics
GO_ACTIVATION_OF_JUN_KINASE_ACTIVITY	27	0.23452	1.41835	0.0971074	0.316449	1	2414	tags=44%, list=21%, signal=56%	pos	F statistics
GO_NEPHRON_DEVELOPMENT	41	0.187372	1.41703	0.0985626	0.31714	1	3174	tags=46%, list=28%, signal=64%	pos	F statistics
GO_ALCOHOL_BIOSYNTHETIC_PROCESS	72	0.141211	1.41655	0.102713	0.317184	1	4604	tags=54%, list=40%, signal=90%	pos	F statistics
GO_LEUKOCYTE_HOMEOSTASIS	41	0.184048	1.41305	0.109127	0.32147	1	3212	tags=46%, list=28%, signal=64%	pos	F statistics
GO_O_GLYCAN_PROCESSING	23	0.249297	1.41175	0.10251	0.322567	1	2133	tags=43%, list=19%, signal=53%	pos	F statistics
GO_REGULATION_OF_DEFENSE_RESPONSE	424	0.0600589	1.40998	0.0971429	0.323821	1	4477	tags=45%, list=39%, signal=71%	pos	F statistics
GO_CARDIAC_CONDUCTION	29	0.218156	1.4086	0.119374	0.323953	1	4624	tags=62%, list=40%, signal=104%	pos	F statistics
GO_LEUKOCYTE_CELL_CELL_ADHESION	144	0.0990426	1.40935	0.103792	0.324135	1	3578	tags=41%, list=31%, signal=59%	pos	F statistics
GO_ORGANIC_ACID_TRANSPORT	124	0.108899	1.40875	0.102041	0.324344	1	4500	tags=50%, list=39%, signal=81%	pos	F statistics
GO_LEUKOCYTE_MEDIATED_CYTOTOXICITY	18	0.282424	1.41	0.0898662	0.324389	1	3138	tags=56%, list=27%, signal=76%	pos	F statistics
GO_POSITIVE_REGULATION_OF_EPITHELIAL_CELL_DIFFERENTIATION	25	0.236328	1.40612	0.0812379	0.32493	1	506	tags=28%, list=4%, signal=29%	pos	F statistics
GO_POSITIVE_REGULATION_OF_PHOSPHATASE_ACTIVITY	19	0.27328	1.40629	0.114019	0.325282	1	5927	tags=79%, list=52%, signal=163%	pos	F statistics
GO_NEGATIVE_REGULATION_OF_RESPONSE_TO_WOUNDING	65	0.148682	1.40649	0.102317	0.325577	1	4481	tags=54%, list=39%, signal=88%	pos	F statistics
GO_REGULATION_OF_HORMONE_LEVELS	194	0.0864864	1.40672	0.1	0.325857	1	4583	tags=48%, list=40%, signal=79%	pos	F statistics
GO_REGULATION_OF_BINDING	210	0.0832336	1.40333	0.108871	0.328033	1	1848	tags=24%, list=16%, signal=28%	pos	F statistics
GO_PROTEIN_O_LINKED_GLYCOSYLATION	51	0.167074	1.40263	0.121331	0.328396	1	3940	tags=51%, list=34%, signal=77%	pos	F statistics
GO_REGULATION_OF_NEUROLOGICAL_SYSTEM_PROCESS	21	0.254577	1.40057	0.0957031	0.330756	1	908	tags=33%, list=8%, signal=36%	pos	F statistics
GO_POSITIVE_REGULATION_OF_TYPE_I_INTERFERON_PRODUCTION	62	0.151185	1.39881	0.110672	0.332695	1	4936	tags=58%, list=43%, signal=101%	pos	F statistics
GO_ENTRAINMENT_OF_CIRCADIAN_CLOCK	22	0.245269	1.39783	0.117296	0.333504	1	6578	tags=82%, list=57%, signal=191%	pos	F statistics
GO_REGULATION_OF_T_CELL_RECEPTOR_SIGNALING_PATHWAY	21	0.258718	1.39531	0.11332	0.335765	1	5778	tags=76%, list=50%, signal=153%	pos	F statistics
GO_INNATE_IMMUNE_RESPONSE	278	0.0715312	1.39484	0.111969	0.335787	1	2046	tags=25%, list=18%, signal=29%	pos	F statistics
GO_LENS_DEVELOPMENT_IN_CAMERA_TYPE_EYE	33	0.206919	1.39551	0.107505	0.336053	1	1804	tags=36%, list=16%, signal=43%	pos	F statistics
GO_REGULATION_OF_ION_HOMEOSTASIS	98	0.117641	1.39408	0.102913	0.336328	1	1939	tags=29%, list=17%, signal=34%	pos	F statistics
GO_MOVEMENT_IN_ENVIRONMENT_OF_OTHER_ORGANISM_INVOLVED_IN_SYMBIOTIC_INTERACTION	51	0.166994	1.39338	0.122449	0.33676	1	3041	tags=43%, list=27%, signal=58%	pos	F statistics
GO_REGULATION_OF_AXONOGENESIS	96	0.120111	1.39265	0.131274	0.337075	1	2218	tags=31%, list=19%, signal=38%	pos	F statistics
GO_NEURON_NEURON_SYNAPTIC_TRANSMISSION	23	0.24015	1.38783	0.122093	0.337632	1	1240	tags=35%, list=11%, signal=39%	pos	F statistics
GO_RESPONSE_TO_STEROL	15	0.296821	1.38821	0.110442	0.337684	1	5012	tags=73%, list=44%, signal=130%	pos	F statistics
GO_MULTICELLULAR_ORGANISMAL_WATER_HOMEOSTASIS	20	0.257107	1.38734	0.105263	0.337767	1	6807	tags=85%, list=59%, signal=209%	pos	F statistics
GO_OUTFLOW_TRACT_MORPHOGENESIS	26	0.226798	1.39031	0.106464	0.337831	1	2257	tags=42%, list=20%, signal=53%	pos	F statistics
GO_JNK_CASCADE	61	0.151526	1.39074	0.115226	0.337848	1	2784	tags=39%, list=24%, signal=52%	pos	F statistics
GO_POSITIVE_REGULATION_OF_SECRETION	178	0.0904019	1.39137	0.106589	0.338161	1	2781	tags=33%, list=24%, signal=43%	pos	F statistics
GO_POSITIVE_REGULATION_OF_BMP_SIGNALING_PATHWAY	18	0.264849	1.39089	0.10297	0.33824	1	1427	tags=39%, list=12%, signal=44%	pos	F statistics
GO_OSSIFICATION	132	0.103569	1.38822	0.0932039	0.338247	1	3779	tags=43%, list=33%, signal=64%	pos	F statistics
GO_LIPID_BIOSYNTHETIC_PROCESS	335	0.0648731	1.3884	0.114823	0.338616	1	4825	tags=48%, list=42%, signal=81%	pos	F statistics
GO_ORGANONITROGEN_COMPOUND_CATABOLIC_PROCESS	186	0.0880695	1.3859	0.114447	0.338673	1	5112	tags=53%, list=45%, signal=94%	pos	F statistics
GO_CARTILAGE_DEVELOPMENT	57	0.157472	1.38907	0.118474	0.338916	1	2831	tags=40%, list=25%, signal=53%	pos	F statistics
GO_REGULATION_OF_VIRAL_ENTRY_INTO_HOST_CELL	18	0.267904	1.38859	0.106719	0.338962	1	1392	tags=39%, list=12%, signal=44%	pos	F statistics
GO_BRANCHING_MORPHOGENESIS_OF_AN_EPITHELIAL_TUBE	70	0.140793	1.38434	0.10978	0.339064	1	2983	tags=40%, list=26%, signal=54%	pos	F statistics
GO_ADENYLATE_CYCLASE_INHIBITING_G_PROTEIN_COUPLED_RECEPTOR_SIGNALING_PATHWAY	15	0.298386	1.38516	0.133065	0.339108	1	5759	tags=80%, list=50%, signal=160%	pos	F statistics
GO_RESPONSE_TO_VIRUS	158	0.0930004	1.38596	0.106472	0.339165	1	2505	tags=31%, list=22%, signal=39%	pos	F statistics
GO_REGULATION_OF_TRANSMEMBRANE_RECEPTOR_PROTEIN_SERINE_THREONINE_KINASE_SIGNALING_PATHWAY	107	0.117414	1.38465	0.112426	0.339255	1	2632	tags=35%, list=23%, signal=44%	pos	F statistics
GO_POSITIVE_REGULATION_OF_CELL_DEATH	407	0.0593248	1.38309	0.130785	0.339592	1	2218	tags=25%, list=19%, signal=30%	pos	F statistics
GO_MAINTENANCE_OF_PROTEIN_LOCALIZATION_IN_ORGANELLE	26	0.225582	1.38349	0.122841	0.339628	1	6684	tags=81%, list=58%, signal=193%	pos	F statistics
GO_NEGATIVE_REGULATION_OF_AXON_EXTENSION	20	0.25887	1.37969	0.112474	0.34386	1	4492	tags=65%, list=39%, signal=107%	pos	F statistics
GO_NEGATIVE_REGULATION_OF_CYSTEINE_TYPE_ENDOPEPTIDASE_ACTIVITY	61	0.15058	1.37628	0.112735	0.348088	1	1290	tags=26%, list=11%, signal=29%	pos	F statistics
GO_BETA_CATENIN_TCF_COMPLEX_ASSEMBLY	24	0.227322	1.37479	0.10397	0.348408	1	2177	tags=42%, list=19%, signal=51%	pos	F statistics
GO_MESONEPHROS_DEVELOPMENT	36	0.193303	1.3751	0.111336	0.348554	1	3525	tags=50%, list=31%, signal=72%	pos	F statistics
GO_REGULATION_OF_CAMP_METABOLIC_PROCESS	41	0.179301	1.37513	0.10101	0.349094	1	1867	tags=34%, list=16%, signal=41%	pos	F statistics
GO_NEGATIVE_REGULATION_OF_MYELOID_LEUKOCYTE_DIFFERENTIATION	21	0.249941	1.3734	0.128107	0.349833	1	3693	tags=57%, list=32%, signal=84%	pos	F statistics
GO_REGULATION_OF_LIPID_METABOLIC_PROCESS	165	0.0923362	1.3726	0.11359	0.350426	1	4657	tags=50%, list=41%, signal=82%	pos	F statistics
GO_INACTIVATION_OF_MAPK_ACTIVITY	21	0.247999	1.37014	0.125749	0.353422	1	4808	tags=67%, list=42%, signal=115%	pos	F statistics
GO_PH_REDUCTION	28	0.216133	1.36645	0.120388	0.357946	1	7360	tags=86%, list=64%, signal=238%	pos	F statistics
GO_LACTATION	23	0.234527	1.36556	0.0978474	0.358732	1	2801	tags=48%, list=24%, signal=63%	pos	F statistics
GO_REGULATION_OF_FAT_CELL_DIFFERENTIATION	52	0.16184	1.36421	0.13189	0.358982	1	6094	tags=69%, list=53%, signal=147%	pos	F statistics
GO_CELL_FATE_SPECIFICATION	15	0.286552	1.36451	0.125265	0.35912	1	1305	tags=40%, list=11%, signal=45%	pos	F statistics
GO_SYNAPTIC_VESICLE_CYCLE	36	0.19273	1.36346	0.137931	0.359538	1	4169	tags=56%, list=36%, signal=87%	pos	F statistics
GO_POSITIVE_REGULATION_OF_CAMP_METABOLIC_PROCESS	31	0.206333	1.36455	0.127016	0.359681	1	3560	tags=52%, list=31%, signal=75%	pos	F statistics
GO_NEGATIVE_REGULATION_OF_ACTIN_FILAMENT_DEPOLYMERIZATION	21	0.252132	1.36118	0.122917	0.361499	1	936	tags=33%, list=8%, signal=36%	pos	F statistics
GO_REGULATION_OF_STAT_CASCADE	51	0.159463	1.36144	0.117318	0.361693	1	3352	tags=45%, list=29%, signal=63%	pos	F statistics
GO_FIBROBLAST_GROWTH_FACTOR_RECEPTOR_SIGNALING_PATHWAY	55	0.155685	1.35936	0.126	0.363423	1	9278	tags=96%, list=81%, signal=501%	pos	F statistics
GO_REGULATION_OF_PROTEIN_DEACETYLATION	26	0.223365	1.35848	0.131148	0.36409	1	7592	tags=88%, list=66%, signal=261%	pos	F statistics
GO_POSITIVE_REGULATION_OF_PROTEOLYSIS	286	0.0693825	1.35747	0.125737	0.364954	1	1670	tags=21%, list=15%, signal=24%	pos	F statistics
GO_METAL_ION_TRANSPORT	247	0.0756177	1.35608	0.136538	0.366299	1	4678	tags=48%, list=41%, signal=80%	pos	F statistics
GO_PROTEIN_DEALKYLATION	24	0.227817	1.35301	0.122841	0.370211	1	5996	tags=75%, list=52%, signal=157%	pos	F statistics
GO_REGULATION_OF_CHONDROCYTE_DIFFERENTIATION	19	0.255273	1.35014	0.132673	0.373871	1	1906	tags=42%, list=17%, signal=50%	pos	F statistics
GO_POSITIVE_REGULATION_OF_EXTRINSIC_APOPTOTIC_SIGNALING_PATHWAY	31	0.206575	1.34964	0.13347	0.374007	1	5778	tags=71%, list=50%, signal=143%	pos	F statistics
GO_PROTEOGLYCAN_BIOSYNTHETIC_PROCESS	35	0.188618	1.34475	0.144928	0.380887	1	2431	tags=40%, list=21%, signal=51%	pos	F statistics
GO_REGULATION_OF_INTERLEUKIN_8_PRODUCTION	29	0.201726	1.34179	0.141372	0.381406	1	5999	tags=72%, list=52%, signal=151%	pos	F statistics
GO_POSITIVE_REGULATION_OF_EPITHELIAL_CELL_MIGRATION	54	0.156366	1.34222	0.134538	0.381453	1	7350	tags=80%, list=64%, signal=221%	pos	F statistics
GO_MORPHOGENESIS_OF_A_BRANCHING_STRUCTURE	80	0.128329	1.34228	0.130977	0.381987	1	2983	tags=39%, list=26%, signal=52%	pos	F statistics
GO_RESPONSE_TO_LIGHT_STIMULUS	174	0.0873594	1.34248	0.137525	0.38235	1	6859	tags=68%, list=60%, signal=167%	pos	F statistics
GO_REGULATION_OF_BONE_RESORPTION	16	0.275626	1.34067	0.152305	0.382454	1	3295	tags=56%, list=29%, signal=79%	pos	F statistics
GO_DICARBOXYLIC_ACID_TRANSPORT	35	0.189709	1.34261	0.125249	0.382797	1	3402	tags=49%, list=30%, signal=69%	pos	F statistics
GO_TUBE_DEVELOPMENT	303	0.0673074	1.33997	0.145749	0.382898	1	1860	tags=23%, list=16%, signal=26%	pos	F statistics
GO_NEGATIVE_REGULATION_OF_SMALL_GTPASE_MEDIATED_SIGNAL_TRANSDUCTION	31	0.197145	1.34276	0.140594	0.383194	1	3295	tags=48%, list=29%, signal=68%	pos	F statistics
GO_RESPONSE_TO_DSRNA	43	0.172902	1.33869	0.151277	0.383564	1	5494	tags=65%, list=48%, signal=124%	pos	F statistics
GO_RESPONSE_TO_HORMONE	497	0.0526229	1.33807	0.13786	0.383866	1	2261	tags=25%, list=20%, signal=29%	pos	F statistics
GO_ZYMOGEN_ACTIVATION	70	0.13383	1.33886	0.156701	0.383891	1	1915	tags=30%, list=17%, signal=36%	pos	F statistics
GO_NEGATIVE_REGULATION_OF_T_CELL_PROLIFERATION	28	0.213456	1.33418	0.146341	0.388537	1	2883	tags=46%, list=25%, signal=62%	pos	F statistics
GO_MUSCLE_TISSUE_DEVELOPMENT	127	0.101672	1.33442	0.156126	0.388801	1	5802	tags=61%, list=51%, signal=121%	pos	F statistics
GO_EXOCRINE_SYSTEM_DEVELOPMENT	22	0.239077	1.3322	0.139113	0.390958	1	1955	tags=41%, list=17%, signal=49%	pos	F statistics
GO_EAR_DEVELOPMENT	80	0.129197	1.33068	0.147793	0.392503	1	1252	tags=24%, list=11%, signal=26%	pos	F statistics
GO_PROTEIN_TARGETING_TO_PLASMA_MEMBRANE	17	0.263384	1.32975	0.14786	0.392687	1	1706	tags=41%, list=15%, signal=48%	pos	F statistics
GO_NEURAL_CREST_CELL_DIFFERENTIATION	27	0.211111	1.32924	0.120654	0.392771	1	2257	tags=41%, list=20%, signal=51%	pos	F statistics
GO_WATER_HOMEOSTASIS	23	0.233213	1.32982	0.152401	0.393203	1	6807	tags=83%, list=59%, signal=203%	pos	F statistics
GO_NEGATIVE_REGULATION_OF_HOMEOSTATIC_PROCESS	81	0.127015	1.32755	0.132554	0.394163	1	1385	tags=25%, list=12%, signal=28%	pos	F statistics
GO_REGULATION_OF_ASTROCYTE_DIFFERENTIATION	15	0.280874	1.32774	0.141667	0.394447	1	2135	tags=47%, list=19%, signal=57%	pos	F statistics
GO_NEGATIVE_REGULATION_OF_IMMUNE_SYSTEM_PROCESS	196	0.0825257	1.32501	0.144269	0.396828	1	3693	tags=40%, list=32%, signal=58%	pos	F statistics
GO_POSITIVE_REGULATION_OF_CELL_PROJECTION_ORGANIZATION	193	0.083325	1.32528	0.13449	0.397046	1	2091	tags=26%, list=18%, signal=32%	pos	F statistics
GO_NEGATIVE_REGULATION_OF_CELL_SUBSTRATE_ADHESION	29	0.201663	1.3232	0.12549	0.398285	1	7978	tags=90%, list=70%, signal=294%	pos	F statistics
GO_POSITIVE_REGULATION_OF_INTRACELLULAR_TRANSPORT	238	0.0755936	1.32322	0.137214	0.398902	1	4742	tags=49%, list=41%, signal=81%	pos	F statistics
GO_REGULATION_OF_CIRCADIAN_RHYTHM	62	0.140961	1.32108	0.15098	0.398927	1	5978	tags=66%, list=52%, signal=137%	pos	F statistics
GO_DEPHOSPHORYLATION	201	0.0811193	1.32056	0.154455	0.399107	1	4793	tags=50%, list=42%, signal=84%	pos	F statistics
GO_PROTEIN_LOCALIZATION_TO_LYSOSOME	16	0.269506	1.32205	0.153374	0.399381	1	8385	tags=100%, list=73%, signal=371%	pos	F statistics
GO_CARBOHYDRATE_DERIVATIVE_BIOSYNTHETIC_PROCESS	385	0.0596449	1.32117	0.146237	0.399422	1	3957	tags=40%, list=34%, signal=59%	pos	F statistics
GO_KERATAN_SULFATE_METABOLIC_PROCESS	17	0.270161	1.3215	0.144814	0.399619	1	5678	tags=76%, list=49%, signal=151%	pos	F statistics
GO_HEPARAN_SULFATE_PROTEOGLYCAN_BIOSYNTHETIC_PROCESS	17	0.262069	1.31739	0.165631	0.401506	1	2396	tags=47%, list=21%, signal=59%	pos	F statistics
GO_REGULATION_OF_HOMEOSTATIC_PROCESS	264	0.0703877	1.3169	0.150097	0.401674	1	2600	tags=30%, list=23%, signal=37%	pos	F statistics
GO_DNA_DEPENDENT_DNA_REPLICATION	89	0.121847	1.31764	0.135458	0.401734	1	4800	tags=54%, list=42%, signal=92%	pos	F statistics
GO_VITAMIN_METABOLIC_PROCESS	69	0.138294	1.31793	0.161034	0.401879	1	2579	tags=36%, list=22%, signal=46%	pos	F statistics
GO_CARBOHYDRATE_TRANSPORT	51	0.158236	1.31797	0.151515	0.402413	1	3591	tags=47%, list=31%, signal=68%	pos	F statistics
GO_POSITIVE_REGULATION_OF_LEUKOCYTE_CHEMOTAXIS	27	0.217207	1.31462	0.175869	0.40343	1	4737	tags=63%, list=41%, signal=107%	pos	F statistics
GO_MYELOID_LEUKOCYTE_MIGRATION	28	0.206298	1.3149	0.151329	0.403624	1	916	tags=29%, list=8%, signal=31%	pos	F statistics
GO_OOCYTE_DIFFERENTIATION	17	0.259425	1.3139	0.158416	0.403917	1	5801	tags=76%, list=51%, signal=154%	pos	F statistics
GO_OOGENESIS	30	0.198474	1.31499	0.143403	0.404063	1	5377	tags=67%, list=47%, signal=125%	pos	F statistics
GO_REGULATION_OF_PROTEIN_TARGETING	192	0.0828892	1.31276	0.153119	0.40506	1	4263	tags=45%, list=37%, signal=71%	pos	F statistics
GO_POSITIVE_REGULATION_OF_LYASE_ACTIVITY	27	0.208656	1.31048	0.140845	0.407421	1	3560	tags=52%, list=31%, signal=75%	pos	F statistics
GO_REGULATION_OF_ANATOMICAL_STRUCTURE_SIZE	255	0.0736926	1.31087	0.158996	0.407489	1	1962	tags=24%, list=17%, signal=29%	pos	F statistics
GO_POSITIVE_REGULATION_OF_PROTEIN_ACETYLATION	25	0.218845	1.30884	0.15942	0.408046	1	2542	tags=44%, list=22%, signal=56%	pos	F statistics
GO_REGULATION_OF_CHOLESTEROL_METABOLIC_PROCESS	16	0.271633	1.30952	0.136179	0.408338	1	4775	tags=69%, list=42%, signal=118%	pos	F statistics
GO_REGULATION_OF_LIPID_TRANSPORT	48	0.157054	1.30887	0.16047	0.408621	1	1073	tags=25%, list=9%, signal=27%	pos	F statistics
GO_LYMPHOCYTE_HOMEOSTASIS	37	0.180016	1.3067	0.16501	0.409468	1	3212	tags=46%, list=28%, signal=64%	pos	F statistics
GO_GLYCOSYL_COMPOUND_METABOLIC_PROCESS	275	0.0686347	1.30681	0.156448	0.409924	1	3361	tags=36%, list=29%, signal=50%	pos	F statistics
GO_REGULATION_OF_CARDIAC_CONDUCTION	33	0.191528	1.30701	0.149573	0.410189	1	937	tags=27%, list=8%, signal=30%	pos	F statistics
GO_RESPONSE_TO_GAMMA_RADIATION	36	0.184094	1.30559	0.186373	0.410494	1	1718	tags=33%, list=15%, signal=39%	pos	F statistics
GO_CELLULAR_RESPONSE_TO_ABIOTIC_STIMULUS	167	0.0849355	1.30435	0.136735	0.411172	1	5978	tags=60%, list=52%, signal=124%	pos	F statistics
GO_PHOTOPERIODISM	18	0.260358	1.30451	0.162325	0.411551	1	6578	tags=83%, list=57%, signal=195%	pos	F statistics
GO_REGULATION_OF_CELLULAR_AMINO_ACID_METABOLIC_PROCESS	51	0.152448	1.30265	0.124744	0.412057	1	5007	tags=59%, list=44%, signal=104%	pos	F statistics
GO_HEART_DEVELOPMENT	261	0.0698751	1.30304	0.14914	0.412071	1	2073	tags=25%, list=18%, signal=30%	pos	F statistics
GO_CELLULAR_RESPONSE_TO_LIPID	258	0.0716937	1.30217	0.161111	0.412243	1	1463	tags=20%, list=13%, signal=22%	pos	F statistics
GO_REGULATION_OF_LEUKOCYTE_CHEMOTAXIS	34	0.189968	1.30316	0.15547	0.412514	1	863	tags=26%, list=8%, signal=29%	pos	F statistics
GO_CELLULAR_RESPONSE_TO_CARBOHYDRATE_STIMULUS	48	0.164676	1.3004	0.175847	0.414375	1	1464	tags=29%, list=13%, signal=33%	pos	F statistics
GO_REGULATION_OF_EXTRINSIC_APOPTOTIC_SIGNALING_PATHWAY	97	0.11362	1.29822	0.177043	0.415303	1	2255	tags=31%, list=20%, signal=38%	pos	F statistics
GO_REGULATION_OF_BLOOD_PRESSURE	61	0.13919	1.29935	0.153693	0.41538	1	1420	tags=26%, list=12%, signal=30%	pos	F statistics
GO_REGULATION_OF_BLOOD_CIRCULATION	111	0.106755	1.2989	0.17	0.415453	1	4678	tags=51%, list=41%, signal=86%	pos	F statistics
GO_REGULATION_OF_CYTOKINE_BIOSYNTHETIC_PROCESS	40	0.176036	1.29831	0.167002	0.415801	1	6018	tags=70%, list=52%, signal=147%	pos	F statistics
GO_DENDRITE_MORPHOGENESIS	24	0.223523	1.29743	0.166998	0.415939	1	5089	tags=67%, list=44%, signal=120%	pos	F statistics
GO_POSITIVE_REGULATION_OF_ERYTHROCYTE_DIFFERENTIATION	18	0.254171	1.29404	0.166341	0.420649	1	5374	tags=72%, list=47%, signal=136%	pos	F statistics
GO_CELLULAR_ALDEHYDE_METABOLIC_PROCESS	55	0.148914	1.29311	0.148594	0.42146	1	3514	tags=45%, list=31%, signal=65%	pos	F statistics
GO_NEGATIVE_REGULATION_OF_ESTABLISHMENT_OF_PROTEIN_LOCALIZATION	128	0.100439	1.28736	0.155508	0.426762	1	1459	tags=23%, list=13%, signal=26%	pos	F statistics
GO_REGULATION_OF_POTASSIUM_ION_TRANSMEMBRANE_TRANSPORTER_ACTIVITY	20	0.242631	1.28804	0.177778	0.426982	1	4678	tags=65%, list=41%, signal=110%	pos	F statistics
GO_REGULATION_OF_WNT_SIGNALING_PATHWAY	207	0.0772046	1.28745	0.176471	0.427248	1	5171	tags=53%, list=45%, signal=94%	pos	F statistics
GO_RESPONSE_TO_INTERLEUKIN_4	22	0.22913	1.28817	0.159533	0.427429	1	3112	tags=50%, list=27%, signal=68%	pos	F statistics
GO_POSITIVE_REGULATION_OF_BINDING	92	0.111486	1.28836	0.179012	0.427743	1	1848	tags=27%, list=16%, signal=32%	pos	F statistics
GO_RESPONSE_TO_ORGANIC_CYCLIC_COMPOUND	491	0.0512223	1.28604	0.160321	0.42822	1	4671	tags=46%, list=41%, signal=74%	pos	F statistics
GO_NUCLEOBASE_CONTAINING_SMALL_MOLECULE_INTERCONVERSION	18	0.254985	1.28565	0.169043	0.428229	1	1540	tags=39%, list=13%, signal=45%	pos	F statistics
GO_REGULATION_OF_REGULATED_SECRETORY_PATHWAY	62	0.138564	1.28842	0.168016	0.428261	1	2119	tags=32%, list=18%, signal=39%	pos	F statistics
GO_REGULATION_OF_CELLULAR_AMINE_METABOLIC_PROCESS	62	0.137778	1.28404	0.151277	0.430251	1	5089	tags=58%, list=44%, signal=104%	pos	F statistics
GO_REGULATION_OF_LYMPHOCYTE_APOPTOTIC_PROCESS	34	0.184857	1.28115	0.173653	0.43435	1	6321	tags=74%, list=55%, signal=163%	pos	F statistics
GO_RESPONSE_TO_AXON_INJURY	23	0.218838	1.28068	0.177062	0.434484	1	5475	tags=70%, list=48%, signal=133%	pos	F statistics
GO_REGULATION_OF_CYTOSOLIC_CALCIUM_ION_CONCENTRATION	70	0.129173	1.27982	0.17437	0.434619	1	4099	tags=49%, list=36%, signal=75%	pos	F statistics
GO_RESPONSE_TO_FIBROBLAST_GROWTH_FACTOR	68	0.133005	1.27922	0.188492	0.434982	1	9281	tags=94%, list=81%, signal=490%	pos	F statistics
GO_REGULATION_OF_DNA_DAMAGE_RESPONSE_SIGNAL_TRANSDUCTION_BY_P53_CLASS_MEDIATOR	21	0.235459	1.27987	0.180873	0.435186	1	5498	tags=71%, list=48%, signal=137%	pos	F statistics
GO_NEGATIVE_REGULATION_OF_WOUND_HEALING	19	0.241356	1.27808	0.157258	0.435546	1	4481	tags=63%, list=39%, signal=103%	pos	F statistics
GO_PLATELET_ACTIVATION	90	0.115486	1.27816	0.182171	0.436071	1	7991	tags=81%, list=70%, signal=265%	pos	F statistics
GO_NEGATIVE_REGULATION_OF_NEURON_DEATH	99	0.109666	1.27665	0.163022	0.4371	1	3967	tags=45%, list=35%, signal=69%	pos	F statistics
GO_PROTEIN_MATURATION	165	0.0858179	1.27524	0.184762	0.438768	1	8764	tags=85%, list=76%, signal=354%	pos	F statistics
GO_POSITIVE_REGULATION_OF_DENDRITE_MORPHOGENESIS	22	0.226384	1.27447	0.180698	0.439397	1	3665	tags=55%, list=32%, signal=80%	pos	F statistics
GO_REGULATION_OF_POTASSIUM_ION_TRANSMEMBRANE_TRANSPORT	26	0.208065	1.27335	0.178054	0.440016	1	4678	tags=62%, list=41%, signal=104%	pos	F statistics
GO_CIRCADIAN_RHYTHM	81	0.123118	1.27361	0.162476	0.440221	1	6104	tags=65%, list=53%, signal=139%	pos	F statistics
GO_POSITIVE_REGULATION_OF_PEPTIDE_SECRETION	43	0.163873	1.27249	0.186538	0.440894	1	2662	tags=40%, list=23%, signal=51%	pos	F statistics
GO_POSITIVE_REGULATION_OF_MYELOID_LEUKOCYTE_DIFFERENTIATION	28	0.203746	1.27181	0.182657	0.441387	1	1355	tags=32%, list=12%, signal=36%	pos	F statistics
GO_NEGATIVE_REGULATION_OF_TRANSPORT	242	0.0696482	1.27107	0.160417	0.441934	1	971	tags=15%, list=8%, signal=16%	pos	F statistics
GO_SPLEEN_DEVELOPMENT	23	0.218546	1.27035	0.185687	0.442526	1	2984	tags=48%, list=26%, signal=65%	pos	F statistics
GO_STEM_CELL_PROLIFERATION	30	0.191151	1.26974	0.185484	0.442936	1	3166	tags=47%, list=28%, signal=64%	pos	F statistics
GO_SKELETAL_MUSCLE_CELL_DIFFERENTIATION	24	0.214665	1.26904	0.188139	0.443467	1	2800	tags=46%, list=24%, signal=61%	pos	F statistics
GO_REGULATION_OF_TISSUE_REMODELING	31	0.193168	1.26707	0.189621	0.44355	1	1860	tags=35%, list=16%, signal=42%	pos	F statistics
GO_NEGATIVE_REGULATION_OF_CYTOKINE_PRODUCTION	118	0.100011	1.2684	0.181298	0.443867	1	2850	tags=35%, list=25%, signal=46%	pos	F statistics
GO_RESPONSE_TO_IONIZING_RADIATION	110	0.104139	1.26709	0.1643	0.444119	1	2675	tags=34%, list=23%, signal=43%	pos	F statistics
GO_REGULATION_OF_ADAPTIVE_IMMUNE_RESPONSE	74	0.128841	1.26779	0.161677	0.444265	1	3647	tags=45%, list=32%, signal=65%	pos	F statistics
GO_ENDOCRINE_SYSTEM_DEVELOPMENT	45	0.160078	1.26734	0.17623	0.444344	1	3524	tags=47%, list=31%, signal=67%	pos	F statistics
GO_GASTRULATION	82	0.121228	1.26571	0.191489	0.445017	1	2396	tags=33%, list=21%, signal=41%	pos	F statistics
GO_REGULATION_OF_SYNAPTIC_TRANSMISSION_GLUTAMATERGIC	18	0.248749	1.26434	0.186373	0.445906	1	6711	tags=83%, list=58%, signal=200%	pos	F statistics
GO_REGULATION_OF_MYELINATION	22	0.225733	1.26449	0.181818	0.446286	1	4194	tags=59%, list=37%, signal=93%	pos	F statistics
GO_REGULATION_OF_REACTIVE_OXYGEN_SPECIES_METABOLIC_PROCESS	85	0.118516	1.26136	0.20198	0.450212	1	1214	tags=22%, list=11%, signal=25%	pos	F statistics
GO_RENAL_TUBULE_DEVELOPMENT	31	0.192066	1.26037	0.188755	0.450531	1	2983	tags=45%, list=26%, signal=61%	pos	F statistics
GO_FOLIC_ACID_CONTAINING_COMPOUND_METABOLIC_PROCESS	23	0.221253	1.2604	0.190574	0.451102	1	2953	tags=48%, list=26%, signal=64%	pos	F statistics
GO_FC_GAMMA_RECEPTOR_SIGNALING_PATHWAY	59	0.142008	1.25915	0.181619	0.451307	1	2073	tags=32%, list=18%, signal=39%	pos	F statistics
GO_TISSUE_HOMEOSTASIS	79	0.119257	1.2594	0.181624	0.451516	1	3433	tags=42%, list=30%, signal=59%	pos	F statistics
GO_CELLULAR_CARBOHYDRATE_METABOLIC_PROCESS	98	0.108908	1.25793	0.186296	0.452771	1	2975	tags=37%, list=26%, signal=49%	pos	F statistics
GO_CARDIAC_MUSCLE_CELL_ACTION_POTENTIAL	17	0.24872	1.25703	0.173469	0.45365	1	1874	tags=41%, list=16%, signal=49%	pos	F statistics
GO_GLUTAMINE_FAMILY_AMINO_ACID_METABOLIC_PROCESS	39	0.167775	1.25649	0.197628	0.453925	1	4553	tags=56%, list=40%, signal=93%	pos	F statistics
GO_CARDIAC_SEPTUM_DEVELOPMENT	51	0.147887	1.25409	0.191321	0.456056	1	6184	tags=69%, list=54%, signal=148%	pos	F statistics
GO_STRESS_ACTIVATED_PROTEIN_KINASE_SIGNALING_CASCADE	79	0.120931	1.25368	0.182163	0.456076	1	2252	tags=32%, list=20%, signal=39%	pos	F statistics
GO_RESPONSE_TO_ARSENIC_CONTAINING_SUBSTANCE	21	0.226761	1.25165	0.186408	0.456398	1	6144	tags=76%, list=54%, signal=164%	pos	F statistics
GO_POSITIVE_REGULATION_OF_HORMONE_SECRETION	55	0.141921	1.25416	0.204918	0.456577	1	2968	tags=40%, list=26%, signal=54%	pos	F statistics
GO_NEGATIVE_REGULATION_OF_FAT_CELL_DIFFERENTIATION	23	0.215071	1.25011	0.204593	0.456594	1	6017	tags=74%, list=52%, signal=155%	pos	F statistics
GO_REGULATION_OF_LIPID_KINASE_ACTIVITY	32	0.183627	1.25115	0.198807	0.456624	1	1125	tags=28%, list=10%, signal=31%	pos	F statistics
GO_ACTIVATION_OF_CYSTEINE_TYPE_ENDOPEPTIDASE_ACTIVITY	68	0.127889	1.25174	0.197917	0.45685	1	1915	tags=29%, list=17%, signal=35%	pos	F statistics
GO_NEGATIVE_REGULATION_OF_LIPID_BIOSYNTHETIC_PROCESS	26	0.210181	1.25428	0.197674	0.457021	1	6419	tags=77%, list=56%, signal=174%	pos	F statistics
GO_NEGATIVE_REGULATION_OF_MUSCLE_TISSUE_DEVELOPMENT	18	0.240146	1.25058	0.208872	0.457029	1	1710	tags=39%, list=15%, signal=46%	pos	F statistics
GO_CHONDROCYTE_DIFFERENTIATION	24	0.211958	1.25016	0.208577	0.457129	1	2831	tags=46%, list=25%, signal=61%	pos	F statistics
GO_ADENYLATE_CYCLASE_MODULATING_G_PROTEIN_COUPLED_RECEPTOR_SIGNALING_PATHWAY	33	0.183656	1.25182	0.175214	0.457356	1	7981	tags=88%, list=70%, signal=288%	pos	F statistics
GO_POSITIVE_REGULATION_OF_INTERLEUKIN_2_PRODUCTION	21	0.229825	1.25187	0.176707	0.457923	1	3377	tags=52%, list=29%, signal=74%	pos	F statistics
GO_ENDOCARDIAL_CUSHION_DEVELOPMENT	16	0.257691	1.25197	0.2	0.458395	1	632	tags=31%, list=6%, signal=33%	pos	F statistics
GO_COLUMNAR_CUBOIDAL_EPITHELIAL_CELL_DIFFERENTIATION	57	0.137222	1.24522	0.179191	0.46363	1	2257	tags=33%, list=20%, signal=41%	pos	F statistics
GO_POSITIVE_REGULATION_OF_INTRACELLULAR_PROTEIN_TRANSPORT	160	0.0854771	1.24529	0.199226	0.464169	1	6992	tags=69%, list=61%, signal=175%	pos	F statistics
GO_PORPHYRIN_CONTAINING_COMPOUND_METABOLIC_PROCESS	27	0.198334	1.24395	0.198095	0.465197	1	5378	tags=67%, list=47%, signal=125%	pos	F statistics
GO_BICELLULAR_TIGHT_JUNCTION_ASSEMBLY	20	0.224411	1.24223	0.199203	0.46763	1	4313	tags=60%, list=38%, signal=96%	pos	F statistics
GO_PURINE_CONTAINING_COMPOUND_BIOSYNTHETIC_PROCESS	92	0.11008	1.23982	0.202429	0.469289	1	1864	tags=27%, list=16%, signal=32%	pos	F statistics
GO_POSITIVE_REGULATION_OF_INTERLEUKIN_8_PRODUCTION	23	0.216643	1.24078	0.195609	0.469513	1	5999	tags=74%, list=52%, signal=155%	pos	F statistics
GO_MORPHOGENESIS_OF_EMBRYONIC_EPITHELIUM	86	0.113157	1.24033	0.196581	0.469696	1	1779	tags=27%, list=16%, signal=31%	pos	F statistics
GO_REGULATION_OF_INTRACELLULAR_PROTEIN_TRANSPORT	249	0.0683221	1.23989	0.202405	0.469803	1	4347	tags=45%, list=38%, signal=70%	pos	F statistics
GO_REGULATION_OF_DENDRITIC_SPINE_MORPHOGENESIS	19	0.227738	1.23691	0.21308	0.47046	1	4637	tags=63%, list=40%, signal=106%	pos	F statistics
GO_REGULATION_OF_SODIUM_ION_TRANSPORT	47	0.154528	1.23541	0.194656	0.470471	1	1651	tags=30%, list=14%, signal=35%	pos	F statistics
GO_REGULATION_OF_NEURON_DEATH	155	0.0848821	1.23651	0.182	0.470532	1	4146	tags=45%, list=36%, signal=69%	pos	F statistics
GO_VESICLE_MEDIATED_TRANSPORT_BETWEEN_ENDOSOMAL_COMPARTMENTS	18	0.24325	1.23565	0.220149	0.470708	1	6774	tags=83%, list=59%, signal=203%	pos	F statistics
GO_ADHERENS_JUNCTION_ASSEMBLY	26	0.20193	1.23599	0.218	0.470724	1	2983	tags=46%, list=26%, signal=62%	pos	F statistics
GO_MECHANORECEPTOR_DIFFERENTIATION	26	0.20584	1.23453	0.218	0.470734	1	1173	tags=31%, list=10%, signal=34%	pos	F statistics
GO_RESPONSE_TO_TRANSFORMING_GROWTH_FACTOR_BETA	80	0.121296	1.23706	0.207819	0.470846	1	2346	tags=33%, list=20%, signal=41%	pos	F statistics
GO_POSITIVE_REGULATION_OF_DEPHOSPHORYLATION	33	0.181551	1.23471	0.202811	0.47099	1	6962	tags=79%, list=61%, signal=200%	pos	F statistics
GO_CYTOPLASMIC_PATTERN_RECOGNITION_RECEPTOR_SIGNALING_PATHWAY	31	0.190887	1.23718	0.206122	0.47128	1	4477	tags=58%, list=39%, signal=95%	pos	F statistics
GO_LIPID_PHOSPHORYLATION	55	0.137638	1.23776	0.198783	0.471515	1	4060	tags=49%, list=35%, signal=76%	pos	F statistics
GO_REACTIVE_OXYGEN_SPECIES_METABOLIC_PROCESS	50	0.149681	1.2337	0.194831	0.471586	1	4485	tags=54%, list=39%, signal=88%	pos	F statistics
GO_NEGATIVE_REGULATION_OF_CELL_CYCLE_G1_S_PHASE_TRANSITION	83	0.114922	1.23725	0.176584	0.47178	1	9058	tags=90%, list=79%, signal=426%	pos	F statistics
GO_SOMATIC_DIVERSIFICATION_OF_IMMUNOGLOBULINS	24	0.209854	1.23798	0.207364	0.471801	1	2377	tags=42%, list=21%, signal=52%	pos	F statistics
GO_GLYCOPROTEIN_METABOLIC_PROCESS	212	0.0741649	1.233	0.222004	0.47217	1	5009	tags=51%, list=44%, signal=89%	pos	F statistics
GO_AGING	166	0.0806572	1.23108	0.212058	0.472244	1	9455	tags=90%, list=82%, signal=506%	pos	F statistics
GO_NEGATIVE_REGULATION_OF_TRANSCRIPTION_FROM_RNA_POLYMERASE_II_PROMOTER	478	0.0495045	1.2314	0.196721	0.472327	1	1471	tags=18%, list=13%, signal=19%	pos	F statistics
GO_SULFUR_AMINO_ACID_METABOLIC_PROCESS	31	0.184451	1.23248	0.210923	0.472385	1	2700	tags=42%, list=24%, signal=55%	pos	F statistics
GO_NEUTRAL_LIPID_METABOLIC_PROCESS	33	0.181193	1.23159	0.218947	0.472647	1	5923	tags=70%, list=52%, signal=144%	pos	F statistics
GO_NEURAL_CREST_CELL_MIGRATION	19	0.235815	1.22783	0.19798	0.472843	1	1525	tags=37%, list=13%, signal=42%	pos	F statistics
GO_PROTEIN_LIPID_COMPLEX_SUBUNIT_ORGANIZATION	15	0.271624	1.23181	0.200811	0.472892	1	2241	tags=47%, list=20%, signal=58%	pos	F statistics
GO_POSITIVE_REGULATION_OF_PROTEIN_DEACETYLATION	17	0.249213	1.22797	0.206349	0.473201	1	5918	tags=76%, list=52%, signal=158%	pos	F statistics
GO_REGULATION_OF_B_CELL_APOPTOTIC_PROCESS	16	0.251789	1.22858	0.207101	0.473408	1	8588	tags=100%, list=75%, signal=397%	pos	F statistics
GO_DENDRITE_DEVELOPMENT	47	0.150011	1.22813	0.23494	0.473534	1	2435	tags=36%, list=21%, signal=46%	pos	F statistics
GO_REGULATION_OF_CELLULAR_PROTEIN_LOCALIZATION	385	0.0540383	1,1,2292	0.164706	0.473567	1	4347	tags=43%, list=38%, signal=67%	pos	F statistics
GO_TETRAHYDROFOLATE_METABOLIC_PROCESS	17	0.248433	1.22956	0.183432	0.473598	1	5252	tags=71%, list=46%, signal=130%	pos	F statistics
GO_MONOSACCHARIDE_TRANSPORT	28	0.193343	1.22699	0.211503	0.473727	1	3523	tags=50%, list=31%, signal=72%	pos	F statistics
GO_REGULATION_OF_MYELOID_LEUKOCYTE_DIFFERENTIATION	57	0.134865	1.22871	0.216495	0.473778	1	3693	tags=46%, list=32%, signal=67%	pos	F statistics
GO_V_D_J_RECOMBINATION	15	0.261314	1.2296	0.209677	0.474159	1	3889	tags=60%, list=34%, signal=91%	pos	F statistics
GO_SOMATIC_RECOMBINATION_OF_IMMUNOGLOBULIN_GENE_SEGMENTS	18	0.237566	1.226	0.216061	0.474805	1	2377	tags=44%, list=21%, signal=56%	pos	F statistics
GO_LIPID_TRANSLOCATION	17	0.246317	1.22508	0.190855	0.475733	1	7976	tags=94%, list=70%, signal=308%	pos	F statistics
GO_NEGATIVE_REGULATION_OF_PEPTIDE_SECRETION	20	0.229186	1.22471	0.20202	0.475747	1	4832	tags=65%, list=42%, signal=112%	pos	F statistics
GO_G_PROTEIN_COUPLED_RECEPTOR_SIGNALING_PATHWAY_COUPLED_TO_CYCLIC_NUCLEOTIDE_SECOND_MESSENGER	37	0.170355	1.22358	0.236948	0.477059	1	7664	tags=84%, list=67%, signal=252%	pos	F statistics
GO_NEGATIVE_REGULATION_OF_APOPTOTIC_SIGNALING_PATHWAY	135	0.0901092	1.22314	0.204322	0.477152	1	1867	tags=25%, list=16%, signal=30%	pos	F statistics
GO_REGULATION_OF_CALCIUM_ION_TRANSPORT	101	0.10299	1.21973	0.235409	0.481098	1	1895	tags=27%, list=17%, signal=32%	pos	F statistics
GO_PYRIMIDINE_NUCLEOSIDE_BIOSYNTHETIC_PROCESS	22	0.220978	1.21926	0.20911	0.481258	1	4770	tags=64%, list=42%, signal=109%	pos	F statistics
GO_RESPONSE_TO_PEPTIDE	238	0.0679053	1.21986	0.226	0.4815	1	6805	tags=66%, list=59%, signal=159%	pos	F statistics
GO_MULTICELLULAR_ORGANISMAL_MACROMOLECULE_METABOLIC_PROCESS	24	0.217496	1.21876	0.210412	0.48152	1	5158	tags=67%, list=45%, signal=121%	pos	F statistics
GO_REGULATION_OF_CARDIAC_MUSCLE_TISSUE_DEVELOPMENT	27	0.195539	1.21988	0.198807	0.482098	1	5410	tags=67%, list=47%, signal=126%	pos	F statistics
GO_BODY_FLUID_SECRETION	33	0.180557	1.21727	0.220273	0.483568	1	2801	tags=42%, list=24%, signal=56%	pos	F statistics
GO_SEGMENTATION	44	0.157309	1.21611	0.226908	0.485005	1	7328	tags=80%, list=64%, signal=219%	pos	F statistics
GO_REGULATION_OF_FIBROBLAST_PROLIFERATION	48	0.14591	1.21545	0.201566	0.48558	1	5025	tags=58%, list=44%, signal=103%	pos	F statistics
GO_NEGATIVE_REGULATION_OF_PROTEIN_MODIFICATION_BY_SMALL_PROTEIN_CONJUGATION_OR_REMOVAL	125	0.0943611	1.21498	0.231579	0.485766	1	6914	tags=70%, list=60%, signal=173%	pos	F statistics
GO_FOREBRAIN_DEVELOPMENT	179	0.0778947	1.21296	0.225434	0.487457	1	1555	tags=21%, list=14%, signal=24%	pos	F statistics
GO_REGULATION_OF_NEUTROPHIL_MIGRATION	15	0.258807	1.21206	0.222857	0.487737	1	858	tags=33%, list=7%, signal=36%	pos	F statistics
GO_REGULATION_OF_MAST_CELL_ACTIVATION_INVOLVED_IN_IMMUNE_RESPONSE	21	0.219805	1.21351	0.226	0.487738	1	2399	tags=43%, list=21%, signal=54%	pos	F statistics
GO_REGULATION_OF_BMP_SIGNALING_PATHWAY	39	0.166722	1.21244	0.241449	0.487757	1	1623	tags=31%, list=14%, signal=36%	pos	F statistics
GO_NEGATIVE_REGULATION_OF_CELL_MATRIX_ADHESION	17	0.246143	1.21167	0.23166	0.487843	1	7978	tags=94%, list=70%, signal=308%	pos	F statistics
GO_ANTIGEN_PROCESSING_AND_PRESENTATION_OF_PEPTIDE_ANTIGEN_VIA_MHC_CLASS_I	75	0.118105	1.21307	0.208589	0.487894	1	6914	tags=72%, list=60%, signal=180%	pos	F statistics
GO_RESPONSE_TO_OSMOTIC_STRESS	39	0.162385	1.21059	0.23251	0.488383	1	2261	tags=36%, list=20%, signal=45%	pos	F statistics
GO_POSITIVE_REGULATION_OF_HEART_GROWTH	15	0.262088	1.21097	0.214844	0.488405	1	5410	tags=73%, list=47%, signal=139%	pos	F statistics
GO_KETONE_BIOSYNTHETIC_PROCESS	17	0.247914	1.20703	0.238569	0.490701	1	4583	tags=65%, list=40%, signal=108%	pos	F statistics
GO_REGULATION_OF_EARLY_ENDOSOME_TO_LATE_ENDOSOME_TRANSPORT	16	0.252913	1.20878	0.229084	0.490767	1	2121	tags=44%, list=18%, signal=54%	pos	F statistics
GO_REGULATION_OF_ANTIGEN_RECEPTOR_MEDIATED_SIGNALING_PATHWAY	29	0.187569	1.20802	0.234127	0.490884	1	7348	tags=83%, list=64%, signal=230%	pos	F statistics
GO_RNA_SPLICING_VIA_ENDONUCLEOLYTIC_CLEAVAGE_AND_LIGATION	15	0.25495	1.20763	0.211155	0.490945	1	3197	tags=53%, list=28%, signal=74%	pos	F statistics
GO_REGULATION_OF_PHAGOCYTOSIS	35	0.170989	1.20835	0.223158	0.490967	1	1977	tags=34%, list=17%, signal=41%	pos	F statistics
GO_CHONDROITIN_SULFATE_PROTEOGLYCAN_METABOLIC_PROCESS	25	0.203015	1.2071	0.231947	0.491205	1	5477	tags=68%, list=48%, signal=130%	pos	F statistics
GO_MEMBRANE_INVAGINATION	20	0.224323	1.20586	0.229323	0.49213	1	4314	tags=60%, list=38%, signal=96%	pos	F statistics
GO_SMALL_GTPASE_MEDIATED_SIGNAL_TRANSDUCTION	252	0.0657842	1.20438	0.245399	0.494121	1	6045	tags=59%, list=53%, signal=122%	pos	F statistics
GO_MUCOPOLYSACCHARIDE_METABOLIC_PROCESS	61	0.12869	1.2012	0.243408	0.49531	1	5678	tags=62%, list=49%, signal=123%	pos	F statistics
GO_DETECTION_OF_STIMULUS	94	0.105603	1.20323	0.21371	0.495494	1	5999	tags=63%, list=52%, signal=130%	pos	F statistics
GO_REGULATION_OF_SUBSTRATE_ADHESION_DEPENDENT_CELL_SPREADING	31	0.183995	1.20241	0.24165	0.495654	1	4926	tags=61%, list=43%, signal=107%	pos	F statistics
GO_SALIVARY_GLAND_DEVELOPMENT	17	0.24165	1.20133	0.210526	0.4957	1	1955	tags=41%, list=17%, signal=50%	pos	F statistics
GO_SULFUR_COMPOUND_BIOSYNTHETIC_PROCESS	124	0.0928947	1.20269	0.226496	0.495764	1	2831	tags=34%, list=25%, signal=44%	pos	F statistics
GO_CALCIUM_ION_TRANSPORT	92	0.10652	1.20139	0.241935	0.496213	1	3900	tags=45%, list=34%, signal=67%	pos	F statistics
GO_POSITIVE_REGULATION_OF_LAMELLIPODIUM_ORGANIZATION	17	0.236999	1.20153	0.221135	0.496595	1	5383	tags=71%, list=47%, signal=133%	pos	F statistics
GO_WATER_SOLUBLE_VITAMIN_METABOLIC_PROCESS	59	0.131753	1.19853	0.21881	0.497493	1	2579	tags=36%, list=22%, signal=46%	pos	F statistics
GO_REGULATION_OF_BLOOD_VESSEL_ENDOTHELIAL_CELL_MIGRATION	29	0.185219	1.19776	0.213531	0.497564	1	3814	tags=52%, list=33%, signal=77%	pos	F statistics
GO_REGULATION_OF_INSULIN_SECRETION_INVOLVED_IN_CELLULAR_RESPONSE_TO_GLUCOSE_STIMULUS	27	0.193183	1.19731	0.235294	0.497691	1	5012	tags=63%, list=44%, signal=112%	pos	F statistics
GO_RESPONSE_TO_INORGANIC_SUBSTANCE	281	0.0637654	1.19873	0.221154	0.497803	1	6676	tags=64%, list=58%, signal=150%	pos	F statistics
GO_REGULATION_OF_PHOSPHOLIPID_METABOLIC_PROCESS	36	0.168619	1.19778	0.228866	0.498153	1	1895	tags=33%, list=17%, signal=40%	pos	F statistics
GO_MULTICELLULAR_ORGANISMAL_MOVEMENT	26	0.197139	1.19884	0.248016	0.498202	1	6127	tags=73%, list=53%, signal=156%	pos	F statistics
GO_REGULATION_OF_KIDNEY_DEVELOPMENT	17	0.239473	1.19888	0.226306	0.49876	1	1305	tags=35%, list=11%, signal=40%	pos	F statistics
GO_IMMUNE_RESPONSE_REGULATING_CELL_SURFACE_RECEPTOR_SIGNALING_PATHWAY	220	0.0681503	1.19552	0.242424	0.498918	1	2257	tags=26%, list=20%, signal=32%	pos	F statistics
GO_AMINOGLYCAN_BIOSYNTHETIC_PROCESS	56	0.13545	1.19599	0.226994	0.499312	1	5009	tags=57%, list=44%, signal=101%	pos	F statistics
GO_N_GLYCAN_PROCESSING	17	0.236834	1.19558	0.232848	0.499433	1	4035	tags=59%, list=35%, signal=91%	pos	F statistics
GO_SYNAPTIC_VESICLE_LOCALIZATION	51	0.144124	1.19098	0.237624	0.50216	1	6002	tags=67%, list=52%, signal=139%	pos	F statistics
GO_NEGATIVE_REGULATION_OF_RECEPTOR_ACTIVITY	18	0.233696	1.19193	0.238289	0.502315	1	6246	tags=78%, list=54%, signal=170%	pos	F statistics
GO_NEGATIVE_REGULATION_OF_HOMOTYPIC_CELL_CELL_ADHESION	58	0.131002	1.19116	0.240481	0.502482	1	3647	tags=45%, list=32%, signal=65%	pos	F statistics
GO_NERVE_DEVELOPMENT	21	0.218795	1.192	0.242604	0.502801	1	7328	tags=86%, list=64%, signal=237%	pos	F statistics
GO_MITOTIC_DNA_INTEGRITY_CHECKPOINT	86	0.109462	1.19126	0.246493	0.502959	1	8492	tags=85%, list=74%, signal=324%	pos	F statistics
GO_REGULATION_OF_PLATELET_ACTIVATION	15	0.256357	1.19224	0.22288	0.502974	1	1651	tags=40%, list=14%, signal=47%	pos	F statistics
GO_SKELETAL_SYSTEM_MORPHOGENESIS	89	0.108937	1.19275	0.232246	0.503268	1	3271	tags=39%, list=29%, signal=55%	pos	F statistics
GO_NEGATIVE_REGULATION_OF_CELLULAR_COMPONENT_ORGANIZATION	480	0.0485075	1.19238	0.233716	0.503318	1	1139	tags=15%, list=10%, signal=16%	pos	F statistics
GO_AUDITORY_RECEPTOR_CELL_DIFFERENTIATION	18	0.231378	1.18986	0.248062	0.503468	1	1173	tags=33%, list=10%, signal=37%	pos	F statistics
GO_MACROPHAGE_ACTIVATION	16	0.250927	1.18839	0.247059	0.505477	1	3578	tags=56%, list=31%, signal=82%	pos	F statistics
GO_FC_RECEPTOR_SIGNALING_PATHWAY	156	0.080771	1.18759	0.230159	0.506316	1	5778	tags=58%, list=50%, signal=116%	pos	F statistics
GO_VISUAL_BEHAVIOR	27	0.188557	1.18542	0.270161	0.50835	1	4640	tags=59%, list=40%, signal=99%	pos	F statistics
GO_NEGATIVE_REGULATION_OF_RESPONSE_TO_ENDOPLASMIC_RETICULUM_STRESS	31	0.175772	1.18556	0.239923	0.50872	1	7611	tags=84%, list=66%, signal=248%	pos	F statistics
GO_POSITIVE_REGULATION_OF_MUSCLE_TISSUE_DEVELOPMENT	32	0.174691	1.18573	0.253676	0.509018	1	5530	tags=66%, list=48%, signal=126%	pos	F statistics
GO_LYMPHOCYTE_COSTIMULATION	45	0.150121	1.18334	0.257862	0.511375	1	1343	tags=27%, list=12%, signal=30%	pos	F statistics
GO_CARDIAC_VENTRICLE_DEVELOPMENT	50	0.141572	1.18195	0.259398	0.511398	1	6184	tags=68%, list=54%, signal=147%	pos	F statistics
GO_FEEDING_BEHAVIOR	19	0.227251	1.18219	0.256	0.511544	1	2227	tags=42%, list=19%, signal=52%	pos	F statistics
GO_ALPHA_AMINO_ACID_METABOLIC_PROCESS	139	0.0870583	1.18277	0.258824	0.511755	1	3965	tags=43%, list=35%, signal=65%	pos	F statistics
GO_POSITIVE_REGULATION_OF_INSULIN_SECRETION	36	0.166123	1.1823	0.257198	0.512005	1	2561	tags=39%, list=22%, signal=50%	pos	F statistics
GO_MUSCLE_ORGAN_DEVELOPMENT	130	0.0895044	1.18104	0.266667	0.512448	1	3485	tags=39%, list=30%, signal=56%	pos	F statistics
GO_PTERIDINE_CONTAINING_COMPOUND_BIOSYNTHETIC_PROCESS	17	0.237276	1.17951	0.262846	0.513964	1	3355	tags=53%, list=29%, signal=75%	pos	F statistics
GO_OLIGODENDROCYTE_DEVELOPMENT	20	0.214021	1.17952	0.249513	0.514566	1	4432	tags=60%, list=39%, signal=98%	pos	F statistics
GO_NUCLEAR_ENVELOPE_REASSEMBLY	16	0.248985	1.17871	0.266234	0.514778	1	2166	tags=44%, list=19%, signal=54%	pos	F statistics
GO_REGULATION_OF_ENDOCYTOSIS	121	0.0930201	1.17654	0.255061	0.514916	1	2736	tags=33%, list=24%, signal=43%	pos	F statistics
GO_REGULATION_OF_ALPHA_BETA_T_CELL_DIFFERENTIATION	29	0.181139	1.17747	0.254132	0.515094	1	4652	tags=59%, list=41%, signal=98%	pos	F statistics
GO_ANION_HOMEOSTASIS	18	0.229361	1.17772	0.248521	0.515312	1	2471	tags=44%, list=22%, signal=57%	pos	F statistics
GO_NEUROTROPHIN_SIGNALING_PATHWAY	16	0.244414	1.1766	0.264706	0.51544	1	5804	tags=75%, list=51%, signal=152%	pos	F statistics
GO_NEGATIVE_REGULATION_OF_LEUKOCYTE_APOPTOTIC_PROCESS	27	0.190203	1.17687	0.250973	0.515541	1	6321	tags=74%, list=55%, signal=165%	pos	F statistics
GO_N_TERMINAL_PROTEIN_AMINO_ACID_MODIFICATION	21	0.215685	1.17788	0.263052	0.515622	1	7910	tags=90%, list=69%, signal=291%	pos	F statistics
GO_SECOND_MESSENGER_MEDIATED_SIGNALING	71	0.116311	1.17483	0.252049	0.51723	1	1420	tags=24%, list=12%, signal=27%	pos	F statistics
GO_AXON_EXTENSION	19	0.225078	1.17342	0.250518	0.51723	1	1648	tags=37%, list=14%, signal=43%	pos	F statistics
GO_REGULATION_OF_FATTY_ACID_METABOLIC_PROCESS	49	0.141566	1.17286	0.236897	0.517605	1	6109	tags=67%, list=53%, signal=143%	pos	F statistics
GO_REGULATION_OF_RHO_PROTEIN_SIGNAL_TRANSDUCTION	72	0.117677	1.17352	0.251509	0.517661	1	2960	tags=38%, list=26%, signal=50%	pos	F statistics
GO_REGULATION_OF_CALCIUM_ION_DEPENDENT_EXOCYTOSIS	33	0.172008	1.17418	0.243665	0.517742	1	4985	tags=61%, list=43%, signal=107%	pos	F statistics
GO_REGULATION_OF_ERYTHROCYTE_DIFFERENTIATION	28	0.184774	1.17365	0.245747	0.518047	1	5670	tags=68%, list=49%, signal=134%	pos	F statistics
GO_VENTRICULAR_SEPTUM_MORPHOGENESIS	17	0.238072	1.17068	0.248521	0.520945	1	1996	tags=41%, list=17%, signal=50%	pos	F statistics
GO_NEGATIVE_REGULATION_OF_LYMPHOCYTE_APOPTOTIC_PROCESS	21	0.211307	1.17029	0.271222	0.520979	1	6321	tags=76%, list=55%, signal=169%	pos	F statistics
GO_INNER_EAR_RECEPTOR_CELL_DEVELOPMENT	18	0.234123	1.16975	0.23494	0.521346	1	1779	tags=39%, list=16%, signal=46%	pos	F statistics
GO_NEGATIVE_REGULATION_OF_LOCOMOTION	140	0.0866558	1.16936	0.260618	0.521463	1	2541	tags=31%, list=22%, signal=39%	pos	F statistics
GO_CELLULAR_CARBOHYDRATE_CATABOLIC_PROCESS	22	0.212357	1.16899	0.252049	0.52155	1	2261	tags=41%, list=20%, signal=51%	pos	F statistics
GO_REGULATION_OF_PROTEOLYSIS	455	0.0482226	1.16441	0.260246	0.525457	1	1712	tags=20%, list=15%, signal=22%	pos	F statistics
GO_FOLIC_ACID_METABOLIC_PROCESS	15	0.249289	1.16583	0.25355	0.52547	1	1732	tags=40%, list=15%, signal=47%	pos	F statistics
GO_POSITIVE_REGULATION_OF_B_CELL_PROLIFERATION	23	0.205348	1.16491	0.278119	0.525825	1	3634	tags=52%, list=32%, signal=76%	pos	F statistics
GO_NEGATIVE_REGULATION_OF_PEPTIDASE_ACTIVITY	99	0.100983	1.16625	0.253876	0.525912	1	1516	tags=23%, list=13%, signal=27%	pos	F statistics
GO_POSITIVE_REGULATION_OF_CELLULAR_PROTEIN_LOCALIZATION	239	0.0649714	1.1659	0.253579	0.525947	1	4742	tags=48%, list=41%, signal=80%	pos	F statistics
GO_DETECTION_OF_MECHANICAL_STIMULUS	15	0.250918	1.16442	0.268102	0.526064	1	5538	tags=73%, list=48%, signal=142%	pos	F statistics
GO_RESPONSE_TO_PURINE_CONTAINING_COMPOUND	80	0.107407	1.16302	0.263056	0.526109	1	6807	tags=70%, list=59%, signal=171%	pos	F statistics
GO_REGULATION_OF_ANION_TRANSPORT	67	0.120281	1.16508	0.247845	0.526133	1	682	tags=18%, list=6%, signal=19%	pos	F statistics
GO_HEAD_MORPHOGENESIS	26	0.192355	1.16365	0.264228	0.526202	1	7947	tags=88%, list=69%, signal=287%	pos	F statistics
GO_NEGATIVE_REGULATION_OF_SECRETION	82	0.108112	1.16303	0.236893	0.526702	1	1426	tags=23%, list=12%, signal=26%	pos	F statistics
GO_MORPHOGENESIS_OF_AN_EPITHELIUM	218	0.0681422	1.16226	0.276423	0.526878	1	3390	tags=36%, list=30%, signal=50%	pos	F statistics
GO_REGULATION_OF_MEMBRANE_DEPOLARIZATION	23	0.203601	1.16056	0.255725	0.528696	1	3654	tags=52%, list=32%, signal=76%	pos	F statistics
GO_T_CELL_DIFFERENTIATION	75	0.115499	1.16073	0.270955	0.528973	1	3578	tags=43%, list=31%, signal=62%	pos	F statistics
GO_REGULATION_OF_LYMPHOCYTE_MEDIATED_IMMUNITY	64	0.120234	1.15972	0.254438	0.529673	1	3647	tags=44%, list=32%, signal=64%	pos	F statistics
GO_POSITIVE_REGULATION_OF_WNT_SIGNALING_PATHWAY	111	0.0962053	1.15868	0.268102	0.530348	1	7072	tags=71%, list=62%, signal=184%	pos	F statistics
GO_RETROGRADE_TRANSPORT_ENDOSOME_TO_GOLGI	60	0.125845	1.15896	0.267068	0.530473	1	5447	tags=60%, list=47%, signal=114%	pos	F statistics
GO_TRANSMEMBRANE_RECEPTOR_PROTEIN_SERINE_THREONINE_KINASE_SIGNALING_PATHWAY	108	0.0941176	1.15421	0.272908	0.530523	1	1904	tags=26%, list=17%, signal=31%	pos	F statistics
GO_MEIOTIC_CHROMOSOME_SEGREGATION	34	0.166099	1.15434	0.274841	0.530893	1	7548	tags=82%, list=66%, signal=240%	pos	F statistics
GO_CELLULAR_RESPONSE_TO_NITROGEN_COMPOUND	304	0.0580343	1.15358	0.263366	0.531026	1	2257	tags=25%, list=20%, signal=31%	pos	F statistics
GO_RESPONSE_TO_NERVE_GROWTH_FACTOR	27	0.187492	1.158	0.265979	0.531027	1	6777	tags=78%, list=59%, signal=190%	pos	F statistics
GO_GLIAL_CELL_DEVELOPMENT	44	0.149129	1.15512	0.268	0.531304	1	4553	tags=55%, list=40%, signal=90%	pos	F statistics
GO_POSITIVE_REGULATION_OF_INTERLEUKIN_6_PRODUCTION	33	0.169044	1.15478	0.282908	0.531306	1	6062	tags=70%, list=53%, signal=147%	pos	F statistics
GO_REGULATION_OF_BONE_REMODELING	20	0.213113	1.15437	0.269461	0.53144	1	3295	tags=50%, list=29%, signal=70%	pos	F statistics
GO_RESPONSE_TO_AMINE	25	0.191744	1.15737	0.27409	0.53156	1	6065	tags=72%, list=53%, signal=152%	pos	F statistics
GO_REGULATION_OF_CELL_AGING	25	0.188949	1.15525	0.263359	0.531684	1	6097	tags=72%, list=53%, signal=153%	pos	F statistics
GO_REGULATION_OF_REACTIVE_OXYGEN_SPECIES_BIOSYNTHETIC_PROCESS	35	0.164577	1.15652	0.252466	0.531792	1	2706	tags=40%, list=24%, signal=52%	pos	F statistics
GO_NEGATIVE_REGULATION_OF_EXTRINSIC_APOPTOTIC_SIGNALING_PATHWAY	63	0.125255	1.1567	0.264	0.532076	1	1848	tags=29%, list=16%, signal=34%	pos	F statistics
GO_THYMOCYTE_AGGREGATION	34	0.16539	1.15601	0.273973	0.532116	1	3169	tags=44%, list=28%, signal=61%	pos	F statistics
GO_DEFENSE_RESPONSE_TO_VIRUS	103	0.0968901	1.15532	0.242915	0.532171	1	2462	tags=31%, list=21%, signal=39%	pos	F statistics
GO_EMBRYONIC_HEART_TUBE_DEVELOPMENT	40	0.155269	1.15559	0.279678	0.53227	1	1379	tags=28%, list=12%, signal=31%	pos	F statistics
GO_NEGATIVE_REGULATION_OF_INTRINSIC_APOPTOTIC_SIGNALING_PATHWAY_IN_RESPONSE_TO_DNA_DAMAGE	21	0.211099	1.15183	0.268839	0.533522	1	5777	tags=71%, list=50%, signal=144%	pos	F statistics
GO_REGULATION_OF_CELLULAR_SENESCENCE	20	0.218919	1.15148	0.284464	0.533531	1	6097	tags=75%, list=53%, signal=160%	pos	F statistics
GO_TERPENOID_METABOLIC_PROCESS	29	0.17922	1.1506	0.27821	0.534505	1	3487	tags=48%, list=30%, signal=69%	pos	F statistics
GO_CELLULAR_RESPONSE_TO_LIGHT_STIMULUS	63	0.121612	1.14724	0.269461	0.535833	1	6807	tags=71%, list=59%, signal=175%	pos	F statistics
GO_HORMONE_BIOSYNTHETIC_PROCESS	19	0.222192	1.14579	0.283925	0.535905	1	7720	tags=89%, list=67%, signal=273%	pos	F statistics
GO_L_ALPHA_AMINO_ACID_TRANSMEMBRANE_TRANSPORT	15	0.239596	1.146	0.276553	0.536129	1	2608	tags=47%, list=23%, signal=60%	pos	F statistics
GO_POSITIVE_REGULATION_OF_NUCLEOTIDE_METABOLIC_PROCESS	50	0.137798	1.14772	0.296296	0.536174	1	1867	tags=30%, list=16%, signal=36%	pos	F statistics
GO_NEUROEPITHELIAL_CELL_DIFFERENTIATION	35	0.165192	1.14803	0.271605	0.536208	1	732	tags=23%, list=6%, signal=24%	pos	F statistics
GO_CEREBELLAR_PURKINJE_CELL_LAYER_DEVELOPMENT	15	0.243872	1.14625	0.295585	0.536311	1	2559	tags=47%, list=22%, signal=60%	pos	F statistics
GO_OLIGODENDROCYTE_DIFFERENTIATION	30	0.173686	1.14731	0.27621	0.536326	1	7573	tags=83%, list=66%, signal=244%	pos	F statistics
GO_NEGATIVE_REGULATION_OF_PROTEIN_SERINE_THREONINE_KINASE_ACTIVITY	96	0.0994921	1.14635	0.28719	0.536746	1	7592	tags=76%, list=66%, signal=223%	pos	F statistics
GO_EYE_MORPHOGENESIS	61	0.127568	1.14804	0.272904	0.536798	1	6067	tags=66%, list=53%, signal=138%	pos	F statistics
GO_LIPID_OXIDATION	54	0.134537	1.14897	0.283433	0.536932	1	5262	tags=59%, list=46%, signal=109%	pos	F statistics
GO_PURINE_CONTAINING_COMPOUND_CATABOLIC_PROCESS	33	0.1704	1.14809	0.275194	0.53733	1	4308	tags=55%, list=38%, signal=87%	pos	F statistics
GO_REGULATION_OF_ACTIVATED_T_CELL_PROLIFERATION	21	0.212275	1.1481	0.283096	0.537898	1	3578	tags=52%, list=31%, signal=76%	pos	F statistics
GO_TUBE_MORPHOGENESIS	187	0.0706165	1.14434	0.260692	0.537904	1	1779	tags=22%, list=16%, signal=26%	pos	F statistics
GO_CELL_AGING	52	0.133757	1.14173	0.279749	0.541368	1	8180	tags=85%, list=71%, signal=293%	pos	F statistics
GO_POSITIVE_REGULATION_OF_DNA_BIOSYNTHETIC_PROCESS	49	0.14034	1.14124	0.296	0.541666	1	6123	tags=67%, list=53%, signal=144%	pos	F statistics
GO_AMINOGLYCAN_METABOLIC_PROCESS	85	0.106109	1.14088	0.288382	0.541725	1	4865	tags=53%, list=42%, signal=91%	pos	F statistics
GO_RAS_PROTEIN_SIGNAL_TRANSDUCTION	110	0.0949201	1.14182	0.265347	0.541798	1	8934	tags=87%, list=78%, signal=390%	pos	F statistics
GO_ACTIVATION_OF_ADENYLATE_CYCLASE_ACTIVITY	19	0.21632	1.13998	0.286316	0.542749	1	3560	tags=53%, list=31%, signal=76%	pos	F statistics
GO_NEURON_MIGRATION	46	0.139805	1.13474	0.28655	0.543454	1	3390	tags=43%, list=30%, signal=61%	pos	F statistics
GO_ESTABLISHMENT_OR_MAINTENANCE_OF_EPITHELIAL_CELL_APICAL_BASAL_POLARITY	19	0.215011	1.13491	0.298969	0.543726	1	3575	tags=53%, list=31%, signal=76%	pos	F statistics
GO_RESPONSE_TO_CALCIUM_ION	65	0.118158	1.13497	0.294896	0.544209	1	6771	tags=71%, list=59%, signal=172%	pos	F statistics
GO_LIMBIC_SYSTEM_DEVELOPMENT	50	0.134426	1.13524	0.312871	0.544293	1	2135	tags=32%, list=19%, signal=39%	pos	F statistics
GO_NEGATIVE_REGULATION_OF_CELL_CYCLE_G2_M_PHASE_TRANSITION	22	0.202227	1.13843	0.276507	0.544424	1	2377	tags=41%, list=21%, signal=51%	pos	F statistics
GO_POST_EMBRYONIC_DEVELOPMENT	58	0.126966	1.13803	0.284553	0.544603	1	6067	tags=66%, list=53%, signal=138%	pos	F statistics
GO_CELLULAR_MODIFIED_AMINO_ACID_BIOSYNTHETIC_PROCESS	35	0.162784	1.13866	0.279919	0.544606	1	3710	tags=49%, list=32%, signal=72%	pos	F statistics
GO_PHAGOSOME_MATURATION	28	0.184175	1.13765	0.282609	0.544659	1	7316	tags=82%, list=64%, signal=226%	pos	F statistics
[truncated: 816 more rows]

## Sheet: SupplemetTable_RNAseq_15genes
15 concordantly regulated genes in all three ALL cell lines.
[truncated: 17 more rows]
